# Supplementary material for: Integrated Behavioral and Proteomic Characterization of MPP+-Induced Early Neurodegeneration and Parkinsonism in Zebrafish Larvae
Source: Int J Mol Sci. 2025 Jul 15;26(14):6762. doi: 10.3390/ijms26146762 (PMC12295632; doi:10.3390/ijms26146762)
Supplement: Supplementary file 1 [file ijms-26-06762-s001.zip]

Archive with 1 entries (1 files):
- ijms-3732906-supplementary.xlsx
