# Supplementary material for: Integrated Behavioral and Proteomic Characterization of MPP+-Induced Early Neurodegeneration and Parkinsonism in Zebrafish Larvae
Source: Int J Mol Sci. 2025 Jul 15;26(14):6762. doi: 10.3390/ijms26146762 (PMC12295632; doi:10.3390/ijms26146762)
Supplement: Supplementary file 1 [file ijms-26-06762-s001.zip › ijms-3732906-supplementary.xlsx]

## Sheet: S63_Geral
	Control			MPP			MPPVsControl
protein	Area	Num_pept	Area%	Area	Num_pept	Area%	Fold change	LINK	Entry	Reviewed	Entry Name	Protein names	Gene Names	Organism	Length	Function [CC]	Gene Ontology (biological process)	Gene Ontology (cellular component)	Gene Ontology (molecular function)	Intramembrane	Subcellular location [CC]	Transmembrane	Signal peptide
tr|B8A568|B8A568_DANRE	39908423700	259	0.147878	40108711600	282	0.182143	1.00502	A0AB32TUY2_DANRE	A0AB32TUY2	unreviewed	A0AB32TUY2_DANRE	Titin isoform X2	ttn.2	Danio rerio (Zebrafish) (Brachydanio rerio)	30558
sp|Q5BJA5|H2B1_DANRE	30023374000	30	0.111249	18772803000	35	0.0852518	0.625273	ACTB2_DANRE	Q7ZVF9	reviewed	ACTB2_DANRE	Actin, cytoplasmic 2 (EC 3.6.4.-) (Beta-actin-2) [Cleaved into: Actin, cytoplasmic 2, N-terminally processed]	actbb bactin2	Danio rerio (Zebrafish) (Brachydanio rerio)	375	FUNCTION: Actin is a highly conserved protein that polymerizes to produce filaments that form cross-linked networks in the cytoplasm of cells. Actin exists in both monomeric (G-actin) and polymeric (F-actin) forms, both forms playing key functions, such as cell motility and contraction. In addition to their role in the cytoplasmic cytoskeleton, G- and F-actin also localize in the nucleus, and reg…		actin filament [GO:0005884]; cytoskeleton [GO:0005856]; dense body [GO:0097433]; focal adhesion [GO:0005925]; nucleus [GO:0005634]; plasma membrane [GO:0005886]	ATP binding [GO:0005524]; hydrolase activity [GO:0016787]; structural constituent of postsynaptic actin cytoskeleton [GO:0098973]		Cytoplasm, cytoskeleton {ECO:0000250|UniProtKB:P60710}. Nucleus {ECO:0000250|UniProtKB:O93400}.
sp|Q7ZVF9|ACTB2_DANRE	28904745000	75	0.107104	17509862600	73	0.0795165	0.605778	A0A0R4INI3_DANRE	A0A0R4INI3	unreviewed	A0A0R4INI3_DANRE	Slow myosin heavy chain 1	smyhc1 fb18g10 im:6897999 wu:fb18g10	Danio rerio (Zebrafish) (Brachydanio rerio)	1938		adult heart development [GO:0007512]; cardiac muscle contraction [GO:0060048]; muscle filament sliding [GO:0030049]; notochord development [GO:0030903]; regulation of myofibril size [GO:0014881]; sarcomere organization [GO:0045214]; skeletal muscle fiber development [GO:0048741]; skeletal muscle thin filament assembly [GO:0030240]; slow-twitch skeletal muscle fiber contraction [GO:0031444]; stria…	cytoplasm [GO:0005737]; myosin filament [GO:0032982]; myosin II complex [GO:0016460]	actin filament binding [GO:0051015]; ATP binding [GO:0005524]; microfilament motor activity [GO:0000146]
tr|A3KPR4|A3KPR4_DANRE	27759641000	43	0.102861	28634535000	56	0.130036	1.03152	A0AB32TZZ1_DANRE	A0AB32TZZ1	unreviewed	A0AB32TZZ1_DANRE	Titin	ttn.1	Danio rerio (Zebrafish) (Brachydanio rerio)	29256
tr|F1QTL1|F1QTL1_DANRE	23695504000	25	0.0878019	4192218000	20	0.0190379	0.17692	B8A568_DANRE	B8A568	unreviewed	B8A568_DANRE	Myosin, heavy polypeptide 1.1, skeletal muscle	myhz1.1 cb20 etID37302.5 fb37e12 fmyhc1.1 myhc3 myhc4 myhz1 myo2hc1 sb:cb20 si:ch211-158m24.7 wu:fb26a08 wu:fb26f12 wu:fb37e12	Danio rerio (Zebrafish) (Brachydanio rerio)	1937		muscle contraction [GO:0006936]; somite specification [GO:0001757]; system development [GO:0048731]	cytoplasm [GO:0005737]; myosin filament [GO:0032982]; myosin II complex [GO:0016460]	actin filament binding [GO:0051015]; ATP binding [GO:0005524]; microfilament motor activity [GO:0000146]
sp|Q4QRF4|H32_DANRE	14294702000	26	0.0529679	9261692000	27	0.0420596	0.647911	A0A8M3B5M2_DANRE	A0A8M3B5M2	unreviewed	A0A8M3B5M2_DANRE	Nebulin isoform X1	neb	Danio rerio (Zebrafish) (Brachydanio rerio)	6307		cardiac muscle thin filament assembly [GO:0071691]; muscle cell development [GO:0055001]; regulation of sarcomere organization [GO:0060297]	Z disc [GO:0030018]	actin filament binding [GO:0051015]
tr|Q6YJK1|Q6YJK1_DANRE	8781954000	61	0.0325409	8716738000	59	0.0395848	0.992574	Q642Z0_DANRE	Q642Z0	unreviewed	Q642Z0_DANRE	Calcium-transporting ATPase (EC 7.2.2.10)	atp2a1 cb279 serca serca1 wu:cegs655 wu:fb17h11 wu:fb19b10 zgc:92110	Danio rerio (Zebrafish) (Brachydanio rerio)	994	FUNCTION: Catalyzes the hydrolysis of ATP coupled with the transport of calcium. {ECO:0000256|RuleBase:RU361146}.	calcium ion transmembrane transport [GO:0070588]; intracellular calcium ion homeostasis [GO:0006874]; negative regulation of muscle contraction [GO:0045932]; regulation of muscle contraction [GO:0006937]; relaxation of skeletal muscle [GO:0090076]; response to mechanical stimulus [GO:0009612]	membrane [GO:0016020]; sarcoplasmic reticulum membrane [GO:0033017]	ATP binding [GO:0005524]; ATP hydrolysis activity [GO:0016887]; metal ion binding [GO:0046872]; P-type calcium transporter activity [GO:0005388]		Endoplasmic reticulum membrane {ECO:0000256|ARBA:ARBA00004477}; Multi-pass membrane protein {ECO:0000256|ARBA:ARBA00004477}. Membrane {ECO:0000256|RuleBase:RU361146}; Multi-pass membrane protein {ECO:0000256|RuleBase:RU361146}. Sarcoplasmic reticulum membrane {ECO:0000256|ARBA:ARBA00004326}; Multi-pass membrane protein {ECO:0000256|ARBA:ARBA00004326}.	TRANSMEM 60..78; /note="Helical"; /evidence="ECO:0000256|RuleBase:RU361146"; TRANSMEM 84..107; /note="Helical"; /evidence="ECO:0000256|RuleBase:RU361146"; TRANSMEM 260..278; /note="Helical"; /evidence="ECO:0000256|RuleBase:RU361146"; TRANSMEM 298..321; /note="Helical"; /evidence="ECO:0000256|RuleBase:RU361146"; TRANSMEM 760..781; /note="Helical"; /evidence="ECO:0000256|RuleBase:RU361146"; TRANSME…
tr|Q6DHS1|Q6DHS1_DANRE	6556275000	28	0.0242938	6940959000	33	0.0315206	1.05867	Q6YJK1_DANRE	Q6YJK1	unreviewed	Q6YJK1_DANRE	Atrial myosin heavy chain (Myosin-6)	myh6 amhc myhc6	Danio rerio (Zebrafish) (Brachydanio rerio)	1936	FUNCTION: Muscle contraction. {ECO:0000256|ARBA:ARBA00037488}.	adult heart development [GO:0007512]; atrial cardiac myofibril assembly [GO:0055004]; cardiac atrium development [GO:0003230]; cardiac atrium morphogenesis [GO:0003209]; cardiac muscle contraction [GO:0060048]; cardiac ventricle morphogenesis [GO:0003208]; heart contraction [GO:0060047]; heart morphogenesis [GO:0003007]; muscle filament sliding [GO:0030049]; sarcomere organization [GO:0045214]	cytoplasm [GO:0005737]; myofibril [GO:0030016]; myosin filament [GO:0032982]; myosin II complex [GO:0016460]	actin filament binding [GO:0051015]; ATP binding [GO:0005524]; microfilament motor activity [GO:0000146]		Cytoplasm, myofibril {ECO:0000256|ARBA:ARBA00004657}.
tr|A2BHA3|A2BHA3_DANRE	5594071000	48	0.0207284	4458036000	40	0.020245	0.796922	F1QK60_DANRE	F1QK60	unreviewed	F1QK60_DANRE	Keratin 4 (Keratin, type II cytoskeletal 4)	krt4 cb59 etID20321.6 krt8 wu:fa91a11 wu:fd19e09 wu:fl23c09 zf-K8	Danio rerio (Zebrafish) (Brachydanio rerio)	497		intermediate filament organization [GO:0045109]; keratinization [GO:0031424]	keratin filament [GO:0045095]	structural constituent of skin epidermis [GO:0030280]
tr|A0A0R4INI3|A0A0R4INI3_DANRE	5504579200	73	0.0203968	4854600300	67	0.0220459	0.88192	A2BHA3_DANRE	A2BHA3	unreviewed	A2BHA3_DANRE	creatine kinase (EC 2.7.3.2)	ckma cb51 CK-M ckm mck wu:fa28d05	Danio rerio (Zebrafish) (Brachydanio rerio)	381		phosphocreatine biosynthetic process [GO:0046314]	extracellular space [GO:0005615]	ATP binding [GO:0005524]; creatine kinase activity [GO:0004111]
tr|F1QK60|F1QK60_DANRE	4541891000	49	0.0168296	5058377000	48	0.0229713	1.11372	A3KPR4_DANRE	A3KPR4	unreviewed	A3KPR4_DANRE	Histone H4	hist1h4l fe38f03 gb:am422106 h4 HIST1H4 LOC100150038 LOC100329358 LOC100331412 LOC137487299 LOC137489382 LOC137489383 LOC137496128 LOC137496137 LOC137496138 LOC564610 LOC570405 LOC794549 si:ch211-113a14.17 si:ch211-113a14.6 si:ch211-113a14.9 si:ch73-368j24.3 si:ch73-36p18.4 si:dkey-108k21.12 si:dkey-108k21.28 si:dkey-23a13.7 si:dkey-261m9.13 si:dkey-261m9.17 si:dkey-261m9.9 wu:fe38f03 zgc:163040 …	Danio rerio (Zebrafish) (Brachydanio rerio)	103	FUNCTION: Core component of nucleosome. Nucleosomes wrap and compact DNA into chromatin, limiting DNA accessibility to the cellular machineries which require DNA as a template. Histones thereby play a central role in transcription regulation, DNA repair, DNA replication and chromosomal stability. DNA accessibility is regulated via a complex set of post-translational modifications of histones, als…	nucleosome assembly [GO:0006334]	nucleosome [GO:0000786]; nucleus [GO:0005634]	DNA binding [GO:0003677]; protein heterodimerization activity [GO:0046982]; structural constituent of chromatin [GO:0030527]		Chromosome {ECO:0000256|ARBA:ARBA00004286}. Nucleus {ECO:0000256|ARBA:ARBA00004123}.
sp|Q6NWF6|K2C8_DANRE	2449383000	25	0.009076	1795107000	28	0.00815201	0.732881	Q6P5M9_DANRE	Q6P5M9	unreviewed	Q6P5M9_DANRE	Tubulin beta chain	tubb4b fa91f09 fb16e09 tubb2 tubb2c wu:fa91f09 wu:fa92d05 wu:fb16e09 wu:fb97a11	Danio rerio (Zebrafish) (Brachydanio rerio)	445	FUNCTION: Tubulin is the major constituent of microtubules, a cylinder consisting of laterally associated linear protofilaments composed of alpha- and beta-tubulin heterodimers. Microtubules grow by the addition of GTP-tubulin dimers to the microtubule end, where a stabilizing cap forms. Below the cap, tubulin dimers are in GDP-bound state, owing to GTPase activity of alpha-tubulin. {ECO:0000256|…	cilium assembly [GO:0060271]; microtubule cytoskeleton organization [GO:0000226]; mitotic cell cycle [GO:0000278]	cytoplasm [GO:0005737]; microtubule [GO:0005874]	GTP binding [GO:0005525]; GTPase activity [GO:0003924]; structural constituent of cytoskeleton [GO:0005200]		Cytoplasm, cytoskeleton {ECO:0000256|ARBA:ARBA00004245}.
tr|Q642Z0|Q642Z0_DANRE	2212395000	66	0.00819786	1845667000	80	0.00838162	0.834239	A8E5L0_DANRE	A8E5L0	unreviewed	A8E5L0_DANRE	creatine kinase (EC 2.7.3.2)	ckmb ckm3 wu:fb55e09 zgc:64204 zgc:92070	Danio rerio (Zebrafish) (Brachydanio rerio)	380		phosphocreatine biosynthetic process [GO:0046314]	extracellular space [GO:0005615]	ATP binding [GO:0005524]; creatine kinase activity [GO:0004111]
tr|A0A2R8Q650|A0A2R8Q650_DANRE	2136949000	26	0.0079183	1450332000	29	0.00658631	0.678693	EF2_DANRE	Q6P3J5	reviewed	EF2_DANRE	Elongation factor 2b (EF-2) (EC 3.6.5.-)	eef2b zgc:63584	Danio rerio (Zebrafish) (Brachydanio rerio)	858	FUNCTION: Catalyzes the GTP-dependent ribosomal translocation step during translation elongation (By similarity). During this step, the ribosome changes from the pre-translocational (PRE) to the post-translocational (POST) state as the newly formed A-site-bound peptidyl-tRNA and P-site-bound deacylated tRNA move to the P and E sites, respectively (By similarity). Catalyzes the coordinated movemen…	cellular response to xenobiotic stimulus [GO:0071466]; chordate embryonic development [GO:0043009]; translational elongation [GO:0006414]	cytosol [GO:0005829]; nucleus [GO:0005634]; ribonucleoprotein complex [GO:1990904]	GTP binding [GO:0005525]; GTPase activity [GO:0003924]; ribosome binding [GO:0043022]; translation elongation factor activity [GO:0003746]		Cytoplasm {ECO:0000250|UniProtKB:P13639}. Nucleus {ECO:0000250|UniProtKB:P13639}.
tr|A0A140LFZ1|A0A140LFZ1_DANRE	1992190000	11	0.00738191	1509220000	12	0.00685373	0.757568	A0A8M9PN77_DANRE	A0A8M9PN77	unreviewed	A0A8M9PN77_DANRE	Cartilage matrix protein isoform X1	matn1	Danio rerio (Zebrafish) (Brachydanio rerio)	446		cartilage development [GO:0051216]	collagen-containing extracellular matrix [GO:0062023]; extracellular region [GO:0005576]			Secreted {ECO:0000256|ARBA:ARBA00004613}.		SIGNAL 1..17; /evidence="ECO:0000256|SAM:SignalP"
tr|Q9PWD8|Q9PWD8_DANRE	1716718000	25	0.00636117	1167180000	23	0.00530045	0.67989	Q6DHS1_DANRE	Q6DHS1	unreviewed	Q6DHS1_DANRE	Actin alpha 2, smooth muscle (Actin, alpha 2, smooth muscle, aorta) (Actin, aortic smooth muscle)	acta2 wu:fb63d03	Danio rerio (Zebrafish) (Brachydanio rerio)	377		blood circulation [GO:0008015]; heart contraction [GO:0060047]; mesenchyme migration [GO:0090131]; positive regulation of gene expression [GO:0010628]	cell body [GO:0044297]; cytoplasm [GO:0005737]; cytoskeleton [GO:0005856]; filopodium [GO:0030175]; lamellipodium [GO:0030027]; nucleus [GO:0005634]	ATP binding [GO:0005524]
tr|A8E5L0|A8E5L0_DANRE	1577788000	37	0.00584637	1843509000	28	0.00837182	1.16841	HSP7C_DANRE	Q90473	reviewed	HSP7C_DANRE	Heat shock cognate 71 kDa protein (Heat shock 70 kDa protein 8)	hspa8 hsc70	Danio rerio (Zebrafish) (Brachydanio rerio)	649	FUNCTION: Molecular chaperone implicated in a wide variety of cellular processes, including protection of the proteome from stress, folding and transport of newly synthesized polypeptides, chaperone-mediated autophagy, activation of proteolysis of misfolded proteins and the formation and dissociation of protein complexes. Plays a pivotal role in the protein quality control system, ensuring the co…	chaperone cofactor-dependent protein refolding [GO:0051085]; clathrin coat disassembly [GO:0072318]; embryonic camera-type eye development [GO:0031076]; fin regeneration [GO:0031101]; positive regulation of receptor-mediated endocytosis [GO:0048260]; protein localization to early endosome [GO:1902946]; protein refolding [GO:0042026]; protein targeting to lysosome involved in chaperone-mediated au…	cytoplasm [GO:0005737]; cytosol [GO:0005829]; lysosomal membrane [GO:0005765]; nucleolus [GO:0005730]; nucleus [GO:0005634]; plasma membrane [GO:0005886]	ATP binding [GO:0005524]; ATP hydrolysis activity [GO:0016887]; ATP-dependent protein folding chaperone [GO:0140662]; heat shock protein binding [GO:0031072]; protein folding chaperone [GO:0044183]; protein-macromolecule adaptor activity [GO:0030674]		Cytoplasm {ECO:0000250|UniProtKB:P11142}. Nucleus, nucleolus {ECO:0000250|UniProtKB:P11142}. Cell membrane {ECO:0000250|UniProtKB:P11142}. Lysosome membrane {ECO:0000250|UniProtKB:P11142}; Peripheral membrane protein {ECO:0000250|UniProtKB:P11142}; Cytoplasmic side {ECO:0000250|UniProtKB:P11142}. Note=Localized in cytoplasmic mRNP granules containing untranslated mRNAs. Translocates rapidly from …
sp|Q92005|EF1A_DANRE	1437268000	21	0.00532569	1144559000	16	0.00519772	0.796343	A6H8Q3_DANRE	A6H8Q3	unreviewed	A6H8Q3_DANRE	Myosin-binding protein Hb (Zgc:165344 protein)	mybphb cb36 hm:zeh1059 sb:cb36 zgc:165344	Danio rerio (Zebrafish) (Brachydanio rerio)	529		sarcomere organization [GO:0045214]	M band [GO:0031430]
sp|Q7ZTS4|K1C18_DANRE	1371362000	11	0.00508148	1209948000	10	0.00549467	0.882297	B8JL43_DANRE	B8JL43	unreviewed	B8JL43_DANRE	Serotransferrin	tfa cb285 gavi id:ibd3238 id:ibd3525 sb:cb285 trf wu:fb57g06 wu:fb62h02 wu:fb63h10 wu:fb64h10 zgc:112154	Danio rerio (Zebrafish) (Brachydanio rerio)	673	FUNCTION: Transferrins are iron binding transport proteins which bind Fe(3+) ion in association with the binding of an anion, usually bicarbonate. {ECO:0000256|PIRNR:PIRNR002549}.	antibacterial humoral response [GO:0019731]; hemoglobin biosynthetic process [GO:0042541]; iron ion transport [GO:0006826]; response to bacterium [GO:0009617]	early endosome [GO:0005769]; extracellular space [GO:0005615]; plasma membrane [GO:0005886]; recycling endosome [GO:0055037]	metal ion binding [GO:0046872]		Secreted {ECO:0000256|ARBA:ARBA00004613, ECO:0000256|PIRNR:PIRNR002549}.		SIGNAL 1..21; /evidence="ECO:0000256|SAM:SignalP"
tr|O93548|O93548_DANRE	1337751000	12	0.00495694	951693000	9	0.00432187	0.711413	H2B1_DANRE	Q5BJA5	reviewed	H2B1_DANRE	Histone H2B 1/2	zgc:112234; zgc:114046	Danio rerio (Zebrafish) (Brachydanio rerio)	124	FUNCTION: Core component of nucleosome. Nucleosomes wrap and compact DNA into chromatin, limiting DNA accessibility to the cellular machineries which require DNA as a template. Histones thereby play a central role in transcription regulation, DNA repair, DNA replication and chromosomal stability. DNA accessibility is regulated via a complex set of post-translational modifications of histones, als…		nucleosome [GO:0000786]; nucleus [GO:0005634]	DNA binding [GO:0003677]; protein heterodimerization activity [GO:0046982]; structural constituent of chromatin [GO:0030527]		Nucleus. Chromosome.
tr|A0AB32TUY2|A0AB32TUY2_DANRE	1194383400	381	0.0044257	1060010800	368	0.00481376	0.887496	Q7SZD3_DANRE	Q7SZD3	unreviewed	Q7SZD3_DANRE	78 kDa glucose-regulated protein (Binding-immunoglobulin protein) (Heat shock protein 70 family protein 5) (Heat shock protein family A member 5) (Immunoglobulin heavy chain-binding protein)	hspa5 cb865 fb60h09 fi36d04 wu:fb60h09 wu:fi36d04 zgc:55994 zgc:77606	Danio rerio (Zebrafish) (Brachydanio rerio)	650		chaperone cofactor-dependent protein refolding [GO:0051085]; endoplasmic reticulum unfolded protein response [GO:0030968]; ERAD pathway [GO:0036503]; protein refolding [GO:0042026]; response to hypoxia [GO:0001666]; response to yeast [GO:0001878]	cytoplasm [GO:0005737]; endoplasmic reticulum chaperone complex [GO:0034663]; endoplasmic reticulum lumen [GO:0005788]; extracellular region [GO:0005576]; membrane [GO:0016020]; nucleus [GO:0005634]	ATP binding [GO:0005524]; ATP hydrolysis activity [GO:0016887]; ATP-dependent protein folding chaperone [GO:0140662]; heat shock protein binding [GO:0031072]; protein folding chaperone [GO:0044183]		Endoplasmic reticulum lumen {ECO:0000256|ARBA:ARBA00004319}.		SIGNAL 1..16; /evidence="ECO:0000256|SAM:SignalP"
tr|A0AB32TZZ1|A0AB32TZZ1_DANRE	1081574700	338	0.00400769	1080177300	328	0.00490535	0.998708	E7EYE1_DANRE	E7EYE1	unreviewed	E7EYE1_DANRE	Myomesin 2a (Uncharacterized protein LOC334269)	myom2a fc08e02 fi38e05 si:dkey-78p20.4 wu:fc08e02 wu:fi38e05	Danio rerio (Zebrafish) (Brachydanio rerio)	1501		sarcomere organization [GO:0045214]	M band [GO:0031430]
tr|A0A2R8Q1X2|A0A2R8Q1X2_DANRE	1038805000	16	0.00384921	308198000	12	0.0013996	0.296685	RS4X_DANRE	Q642H9	reviewed	RS4X_DANRE	Small ribosomal subunit protein eS4 (40S ribosomal protein S4, X isoform)	rps4x rps4 zgc:92076	Danio rerio (Zebrafish) (Brachydanio rerio)	263	FUNCTION: Component of the small ribosomal subunit. The ribosome is a large ribonucleoprotein complex responsible for the synthesis of proteins in the cell. Part of the small subunit (SSU) processome, first precursor of the small eukaryotic ribosomal subunit. During the assembly of the SSU processome in the nucleolus, many ribosome biogenesis factors, an RNA chaperone and ribosomal proteins assoc…	brain development [GO:0007420]; chordate embryonic development [GO:0043009]; ribosomal small subunit biogenesis [GO:0042274]; translation [GO:0006412]	cytosolic small ribosomal subunit [GO:0022627]; nucleolus [GO:0005730]; small-subunit processome [GO:0032040]	RNA binding [GO:0003723]; rRNA binding [GO:0019843]; structural constituent of ribosome [GO:0003735]		Cytoplasm {ECO:0000250|UniProtKB:P62701}. Nucleus, nucleolus {ECO:0000250|UniProtKB:P62701}. Note=Localized in cytoplasmic mRNP granules containing untranslated mRNAs. {ECO:0000250|UniProtKB:P62701}.
sp|Q5XJ10|G3P_DANRE	1024119100	24	0.0037948	778173000	21	0.00353387	0.759846	A0A8M3AV82_DANRE	A0A8M3AV82	unreviewed	A0A8M3AV82_DANRE	Filamin-A isoform X2	flna	Danio rerio (Zebrafish) (Brachydanio rerio)	2516		actin cytoskeleton organization [GO:0030036]; digestive tract development [GO:0048565]; intestinal motility [GO:0120054]; nervous system development [GO:0007399]; peristalsis [GO:0030432]	intracellular non-membrane-bounded organelle [GO:0043232]	actin filament binding [GO:0051015]
tr|Q15I84|Q15I84_DANRE	1020700000	7	0.00378213	744560000	7	0.00338123	0.72946	Q08BA1_DANRE	Q08BA1	unreviewed	Q08BA1_DANRE	ATP synthase subunit alpha	atp5fa1 atp5a1 zgc:154103	Danio rerio (Zebrafish) (Brachydanio rerio)	551	FUNCTION: Produces ATP from ADP in the presence of a proton gradient across the membrane. {ECO:0000256|RuleBase:RU003551}.	defense response to bacterium [GO:0042742]; proton motive force-driven ATP synthesis [GO:0015986]	proton-transporting ATP synthase complex, catalytic core F(1) [GO:0045261]	ADP binding [GO:0043531]; ATP binding [GO:0005524]; lipoteichoic acid binding [GO:0070891]; proton-transporting ATP synthase activity, rotational mechanism [GO:0046933]		Membrane {ECO:0000256|ARBA:ARBA00004370}.
sp|Q6P0G6|MYL1_DANRE	966390000	15	0.00358089	626463000	8	0.00284492	0.648251	EF1A_DANRE	Q92005	reviewed	EF1A_DANRE	Elongation factor 1-alpha (EF-1-alpha) (EC 3.6.5.-)	eef1a ef1a	Danio rerio (Zebrafish) (Brachydanio rerio)	462	FUNCTION: Translation elongation factor that catalyzes the GTP-dependent binding of aminoacyl-tRNA (aa-tRNA) to the A-site of ribosomes during the elongation phase of protein synthesis. Base pairing between the mRNA codon and the aa-tRNA anticodon promotes GTP hydrolysis, releasing the aa-tRNA from EEF1A1 and allowing its accommodation into the ribosome. The growing protein chain is subsequently …	translation [GO:0006412]; translational elongation [GO:0006414]	cytoplasm [GO:0005737]	GTP binding [GO:0005525]; GTPase activity [GO:0003924]; translation elongation factor activity [GO:0003746]		Cytoplasm.
sp|Q6DGY7|CRGNB_DANRE	875731000	16	0.00324496	293097000	16	0.00133102	0.334688	HS90B_DANRE	O57521	reviewed	HS90B_DANRE	Heat shock protein HSP 90-beta	hsp90ab1 hsp90b hspc3	Danio rerio (Zebrafish) (Brachydanio rerio)	725	FUNCTION: Molecular chaperone that promotes the maturation, structural maintenance and proper regulation of specific target proteins involved for instance in cell cycle control and signal transduction. Undergoes a functional cycle linked to its ATPase activity. This cycle probably induces conformational changes in the client proteins, thereby causing their activation. Interacts dynamically with v…	blood vessel development [GO:0001568]; cellular response to heat [GO:0034605]; leukocyte migration [GO:0050900]; muscle organ development [GO:0007517]; negative regulation of proteasomal ubiquitin-dependent protein catabolic process [GO:0032435]; positive regulation of transforming growth factor beta receptor signaling pathway [GO:0030511]; protein folding [GO:0006457]; protein stabilization [GO:…	aryl hydrocarbon receptor complex [GO:0034751]; cytoplasm [GO:0005737]; cytosol [GO:0005829]; dynein axonemal particle [GO:0120293]; extracellular region [GO:0005576]; nucleus [GO:0005634]; perinuclear region of cytoplasm [GO:0048471]; plasma membrane [GO:0005886]; protein-containing complex [GO:0032991]	ATP binding [GO:0005524]; ATP hydrolysis activity [GO:0016887]; ATP-dependent protein folding chaperone [GO:0140662]; protein dimerization activity [GO:0046983]; receptor ligand inhibitor activity [GO:0141069]; unfolded protein binding [GO:0051082]		Cytoplasm {ECO:0000250|UniProtKB:P08238}. Dynein axonemal particle {ECO:0000250|UniProtKB:Q6AZV1}.
sp|Q90473|HSP7C_DANRE	842998000	38	0.00312367	729718000	38	0.00331383	0.865622	K2C8_DANRE	Q6NWF6	reviewed	K2C8_DANRE	Keratin, type II cytoskeletal 8 (Cytokeratin-8) (CK-8) (Keratin-8) (K8)	krt8 krt2-8	Danio rerio (Zebrafish) (Brachydanio rerio)	520	FUNCTION: Together with KRT19, helps to link the contractile apparatus to dystrophin at the costameres of striated muscle. {ECO:0000250|UniProtKB:P05787}.	intermediate filament organization [GO:0045109]; keratinization [GO:0031424]	cytoplasm [GO:0005737]; keratin filament [GO:0045095]; nuclear matrix [GO:0016363]; nucleoplasm [GO:0005654]	structural constituent of skin epidermis [GO:0030280]		Cytoplasm {ECO:0000250|UniProtKB:Q10758}. Nucleus, nucleoplasm {ECO:0000250|UniProtKB:Q10758}. Nucleus matrix {ECO:0000250|UniProtKB:Q10758}.
tr|B0S6M3|B0S6M3_DANRE	788560000	9	0.00292195	1191164000	12	0.00540936	1.51056	A0A8M6Z2B4_DANRE	A0A8M6Z2B4	unreviewed	A0A8M6Z2B4_DANRE	creatine kinase (EC 2.7.3.2)	ckba cb02h12 fb62d04 fc14g11 mg:cb02h12 wu:fb62d04 wu:fc14g11 zgc:154095 zgc:92079	Danio rerio (Zebrafish) (Brachydanio rerio)	382		phosphocreatine biosynthetic process [GO:0046314]	extracellular space [GO:0005615]	ATP binding [GO:0005524]; creatine kinase activity [GO:0004111]
tr|Q6DHB6|Q6DHB6_DANRE	778590000	24	0.00288501	661228000	25	0.0030028	0.849263	A0A8M1NUG4_DANRE	A0A8M1NUG4	unreviewed	A0A8M1NUG4_DANRE	Myomesin 1A (skelemin)	myom1a im:7139709 myom1 wu:fc19g07 wu:fj97c07	Danio rerio (Zebrafish) (Brachydanio rerio)	1483		sarcomere organization [GO:0045214]	M band [GO:0031430]	kinase binding [GO:0019900]
sp|P13104|TPM1_DANRE	776241000	18	0.0028763	1187117200	24	0.00539099	1.52932	B8A516_DANRE	B8A516	unreviewed	B8A516_DANRE	Tubulin alpha chain	tuba1b cb944 fb22g06 tuba1 wu:fb22g06	Danio rerio (Zebrafish) (Brachydanio rerio)	449	FUNCTION: Tubulin is the major constituent of microtubules, a cylinder consisting of laterally associated linear protofilaments composed of alpha- and beta-tubulin heterodimers. Microtubules grow by the addition of GTP-tubulin dimers to the microtubule end, where a stabilizing cap forms. Below the cap, tubulin dimers are in GDP-bound state, owing to GTPase activity of alpha-tubulin. {ECO:0000256|…	microtubule cytoskeleton organization [GO:0000226]; mitotic cell cycle [GO:0000278]	cytoplasm [GO:0005737]; microtubule [GO:0005874]	GTP binding [GO:0005525]; hydrolase activity [GO:0016787]; structural constituent of cytoskeleton [GO:0005200]		Cytoplasm, cytoskeleton {ECO:0000256|ARBA:ARBA00004245}.
tr|A6H8Q3|A6H8Q3_DANRE	699592000	28	0.00259229	836426700	26	0.00379842	1.19559	A0A8M9P3A5_DANRE	A0A8M9P3A5	unreviewed	A0A8M9P3A5_DANRE	Spectrin alpha chain, non-erythrocytic 1 isoform X3	sptan1 im:7157190 spna2 wu:fa20e05 wu:fb33g08 wu:fk32a10 zgc:112229	Danio rerio (Zebrafish) (Brachydanio rerio)	2490		actin cytoskeleton organization [GO:0030036]; actin filament capping [GO:0051693]; clustering of voltage-gated sodium channels [GO:0045162]; myelination in peripheral nervous system [GO:0022011]	cell junction [GO:0030054]; cell projection [GO:0042995]; cortical actin cytoskeleton [GO:0030864]; node of Ranvier [GO:0033268]; paranode region of axon [GO:0033270]; plasma membrane [GO:0005886]	actin filament binding [GO:0051015]; calcium ion binding [GO:0005509]; calmodulin binding [GO:0005516]		Cytoplasm, cytoskeleton {ECO:0000256|ARBA:ARBA00004245}.
sp|O93409|MLRSA_DANRE	696205000	24	0.00257974	604489200	30	0.00274513	0.868263	Q8AY63_DANRE	Q8AY63	unreviewed	Q8AY63_DANRE	creatine kinase (EC 2.7.3.2)	ckbb bck cb594 ckb wu:fj36f10 wu:fj37d11	Danio rerio (Zebrafish) (Brachydanio rerio)	381		phosphocreatine biosynthetic process [GO:0046314]	extracellular space [GO:0005615]	ATP binding [GO:0005524]; creatine kinase activity [GO:0004111]
sp|Cont_P00761|TRYP_PIG	663200000	4	0.00245744	794508000	7	0.00360805	1.19799	Q9PWD8_DANRE	Q9PWD8	unreviewed	Q9PWD8_DANRE	Type I cytokeratin	cyt1 wu:fa03a08 wu:fb34e10	Danio rerio (Zebrafish) (Brachydanio rerio)	429		cell migration involved in gastrulation [GO:0042074]	cytoskeleton [GO:0005856]; intermediate filament [GO:0005882]	structural molecule activity [GO:0005198]
tr|Q08BA1|Q08BA1_DANRE	649375000	25	0.00240621	629795000	33	0.00286005	0.969848	Q9DGL6_DANRE	Q9DGL6	unreviewed	Q9DGL6_DANRE	Sodium/potassium-transporting ATPase subunit alpha	atp1a1a.1 atp1a1 atp1a1l1 atp[a]1B1 cb70 hip hiphop wu:fa03c03 wu:fb92h10	Danio rerio (Zebrafish) (Brachydanio rerio)	1028		brain development [GO:0007420]; brain morphogenesis [GO:0048854]; cardiocyte differentiation [GO:0035051]; cell migration involved in heart formation [GO:0060974]; determination of left/right symmetry [GO:0007368]; embryonic body morphogenesis [GO:0010172]; embryonic heart tube development [GO:0035050]; embryonic heart tube morphogenesis [GO:0003143]; extracellular matrix organization [GO:0030198…	membrane [GO:0016020]; plasma membrane [GO:0005886]; sarcolemma [GO:0042383]	ATP binding [GO:0005524]; ATP hydrolysis activity [GO:0016887]; metal ion binding [GO:0046872]; P-type sodium:potassium-exchanging transporter activity [GO:0005391]		Cell membrane, sarcolemma {ECO:0000256|ARBA:ARBA00004415}; Multi-pass membrane protein {ECO:0000256|ARBA:ARBA00004415}. Cell membrane {ECO:0000256|RuleBase:RU362084}; Multi-pass membrane protein {ECO:0000256|RuleBase:RU362084}.	TRANSMEM 99..121; /note="Helical"; /evidence="ECO:0000256|RuleBase:RU362084"; TRANSMEM 133..152; /note="Helical"; /evidence="ECO:0000256|RuleBase:RU362084"; TRANSMEM 294..318; /note="Helical"; /evidence="ECO:0000256|RuleBase:RU362084"; TRANSMEM 324..347; /note="Helical"; /evidence="ECO:0000256|RuleBase:RU362084"; TRANSMEM 854..877; /note="Helical"; /evidence="ECO:0000256|RuleBase:RU362084"; TRANS…
tr|Q6DGZ8|Q6DGZ8_DANRE	644624000	23	0.00238861	374105000	21	0.0016989	0.580346	MLRSA_DANRE	O93409	reviewed	MLRSA_DANRE	Myosin regulatory light chain 2, skeletal muscle isoform A (Fast skeletal myosin light chain 2) (Myosin light chain 11) (Myosin regulatory light chain 11)	mylpfa mlc2f myl11a mylz2	Danio rerio (Zebrafish) (Brachydanio rerio)	169	FUNCTION: Myosin regulatory subunit that plays a role to maintain muscle integrity during early development (PubMed:32707087). Plays a role in muscle contraction (PubMed:32707087). {ECO:0000269|PubMed:32707087}.	actin-myosin filament sliding [GO:0033275]; muscle contraction [GO:0006936]; muscle tissue morphogenesis [GO:0060415]; skeletal muscle tissue development [GO:0007519]	cytoplasm [GO:0005737]; myosin complex [GO:0016459]	calcium ion binding [GO:0005509]
sp|Q9I8V0|PRV2_DANRE	581190000	6	0.00215356	1092690000	10	0.00496217	1.88009	Q6DGZ8_DANRE	Q6DGZ8	unreviewed	Q6DGZ8_DANRE	Beta-crystallin B1 (Beta-B1 crystallin)	crybb1	Danio rerio (Zebrafish) (Brachydanio rerio)	232	FUNCTION: Crystallins are the dominant structural components of the vertebrate eye lens. {ECO:0000256|ARBA:ARBA00003689}.	lens development in camera-type eye [GO:0002088]; visual perception [GO:0007601]		structural constituent of eye lens [GO:0005212]
tr|Q8AY63|Q8AY63_DANRE	537340000	25	0.00199107	469727000	21	0.00213314	0.874171	Q6IQX2_DANRE	Q6IQX2	unreviewed	Q6IQX2_DANRE	Collagen alpha-2(I) chain isoform X1 (Collagen alpha-2(I) chain precursor) (Collagen, type I, alpha 2)	col1a2 alpha2(I) hm:zehn2357 wu:fa98d05 wu:fa99g10 wu:fb04c08 wu:fb11d06 zehn2357	Danio rerio (Zebrafish) (Brachydanio rerio)	1352		extracellular matrix organization [GO:0030198]; response to mechanical stimulus [GO:0009612]; skeletal system development [GO:0001501]	collagen type I trimer [GO:0005584]; collagen-containing extracellular matrix [GO:0062023]; extracellular space [GO:0005615]	extracellular matrix structural constituent conferring tensile strength [GO:0030020]		Secreted {ECO:0000256|ARBA:ARBA00004613}.		SIGNAL 1..22; /evidence="ECO:0000256|SAM:SignalP"
sp|A0A2R8QCI3|DAPLE_DANRE	531000000	2	0.00196758	443500000	3	0.00201404	0.835217	IF2B3_DANRE	Q9PW80	reviewed	IF2B3_DANRE	Insulin-like growth factor 2 mRNA-binding protein 3 (IGF2 mRNA-binding protein 3) (IMP-3) (Decapentaplegic and Vg-related 1 RNA-binding protein) (IGF-II mRNA-binding protein 3) (VICKZ family member 3) (Vg1 RNA-binding protein) (Vg1-RBP)	igf2bp3 dvr1rbp vickz3	Danio rerio (Zebrafish) (Brachydanio rerio)	582	FUNCTION: RNA-binding factor that may recruit target transcripts to cytoplasmic protein-RNA complexes (mRNPs). This transcript 'caging' into mRNPs allows mRNA transport and transient storage. It also modulates the rate and location at which target transcripts encounter the translational apparatus and shields them from endonuclease attacks or microRNA-mediated degradation (By similarity). Preferen…	CRD-mediated mRNA stabilization [GO:0070934]; germ cell development [GO:0007281]; germ cell migration [GO:0008354]; mRNA transport [GO:0051028]; nervous system development [GO:0007399]; regulation of embryonic development [GO:0045995]; regulation of translation [GO:0006417]; sex determination [GO:0007530]	cytoplasm [GO:0005737]; cytoplasmic stress granule [GO:0010494]; cytosol [GO:0005829]; nucleus [GO:0005634]; P-body [GO:0000932]	mRNA 3'-UTR binding [GO:0003730]; mRNA binding [GO:0003729]; N6-methyladenosine-containing RNA reader activity [GO:1990247]		Cytoplasm {ECO:0000269|PubMed:10525193}. Nucleus {ECO:0000250}. Cytoplasm, P-body {ECO:0000250|UniProtKB:O00425}. Cytoplasm, Stress granule {ECO:0000250|UniProtKB:O00425}. Note=Accumulates along the vegetal cortex as oogenesis progresses. Colocalizes to extended processes in migrating neuronal crest cells.
tr|A0A8M9PN77|A0A8M9PN77_DANRE	529495000	33	0.001962	372470000	33	0.00169148	0.703444	Q6DHB6_DANRE	Q6DHB6	unreviewed	Q6DHB6_DANRE	Keratin 91 (Zgc:92533)	krt91 fa97a07 fb05e09 wu:fa91b04 wu:fa97a07 wu:fb05e09 zgc:92533	Danio rerio (Zebrafish) (Brachydanio rerio)	466			cytoskeleton [GO:0005856]; intermediate filament [GO:0005882]	structural molecule activity [GO:0005198]
tr|Q8JHI0|Q8JHI0_DANRE	527106000	16	0.00195315	842775000	15	0.00382724	1.59887	A8WGC6_DANRE	A8WGC6	unreviewed	A8WGC6_DANRE	ATP synthase subunit beta (EC 7.1.2.2)	atp5f1b atp5b fj13e04 fj55c09 hm:zehn0534 im:6793121 wu:fj13e04 wu:fj38d01 wu:fj55c09 zgc:111961	Danio rerio (Zebrafish) (Brachydanio rerio)	517	FUNCTION: Mitochondrial membrane ATP synthase (F(1)F(0) ATP synthase or Complex V) produces ATP from ADP in the presence of a proton gradient across the membrane which is generated by electron transport complexes of the respiratory chain. F-type ATPases consist of two structural domains, F(1) - containing the extramembraneous catalytic core, and F(0) - containing the membrane proton channel, link…	proton motive force-driven mitochondrial ATP synthesis [GO:0042776]	mitochondrion [GO:0005739]; proton-transporting ATP synthase complex [GO:0045259]; proton-transporting ATP synthase complex, catalytic core F(1) [GO:0045261]	ATP binding [GO:0005524]; ATP hydrolysis activity [GO:0016887]; proton-transporting ATP synthase activity, rotational mechanism [GO:0046933]; proton-transporting ATPase activity, rotational mechanism [GO:0046961]		Membrane {ECO:0000256|ARBA:ARBA00004370}.
tr|Q6IQX2|Q6IQX2_DANRE	504460000	18	0.00186924	245478000	15	0.00111477	0.486615	B8QSI4_DANRE	B8QSI4	unreviewed	B8QSI4_DANRE	Alpha-2 macroglobulin-like protein (Alpha-2-macroglobulin-like precursor)	a2ml A2ML	Danio rerio (Zebrafish) (Brachydanio rerio)	1442		liver development [GO:0001889]; nervous system development [GO:0007399]	extracellular space [GO:0005615]	serine-type endopeptidase inhibitor activity [GO:0004867]		Secreted {ECO:0000256|ARBA:ARBA00004613}.		SIGNAL 1..27; /evidence="ECO:0000256|SAM:SignalP"
tr|F1QV31|F1QV31_DANRE	474054000	10	0.00175657	390701000	8	0.00177427	0.82417	CRGNB_DANRE	Q6DGY7	reviewed	CRGNB_DANRE	Gamma-crystallin N-B (Gamma-N-crystallin-B) (Gamma-N2-crystallin)	crygnb crygn2 zgc:92717	Danio rerio (Zebrafish) (Brachydanio rerio)	183	FUNCTION: Crystallins are the dominant structural components of the vertebrate eye lens. {ECO:0000250}.	lens development in camera-type eye [GO:0002088]; visual perception [GO:0007601]		structural constituent of eye lens [GO:0005212]
tr|A0A8M2B602|A0A8M2B602_DANRE	471510000	5	0.00174714	430350000	4	0.00195432	0.912706	B0S6K5_DANRE	B0S6K5	unreviewed	B0S6K5_DANRE	Tenascin N (Tenascin W) (Tenascin-N precursor)	tnn tenw tnw zgc:110729 DKEY-4I23.1-001	Danio rerio (Zebrafish) (Brachydanio rerio)	932		cell-matrix adhesion [GO:0007160]; neuron projection extension [GO:1990138]	collagen-containing extracellular matrix [GO:0062023]; extracellular space [GO:0005615]	integrin binding [GO:0005178]		Secreted, extracellular space, extracellular matrix {ECO:0000256|ARBA:ARBA00004498}.		SIGNAL 1..27; /evidence="ECO:0000256|SAM:SignalP"
tr|A8WGA6|A8WGA6_DANRE	460624000	14	0.00170681	180308000	11	0.000818822	0.391443	Q7ZVD9_DANRE	Q7ZVD9	unreviewed	Q7ZVD9_DANRE	DNA-(apurinic or apyrimidinic site) lyase (EC 4.2.99.18) (40S ribosomal protein S3)	rps3 fb13d09 wu:fb13d09 zgc:56088	Danio rerio (Zebrafish) (Brachydanio rerio)	245		chordate embryonic development [GO:0043009]; erythrocyte differentiation [GO:0030218]; positive regulation of apoptotic signaling pathway [GO:2001235]; translation [GO:0006412]	cytosolic small ribosomal subunit [GO:0022627]; mitochondrial inner membrane [GO:0005743]; nucleus [GO:0005634]; spindle [GO:0005819]	class I DNA-(apurinic or apyrimidinic site) endonuclease activity [GO:0140078]; RNA binding [GO:0003723]; structural constituent of ribosome [GO:0003735]		Cytoplasm, cytoskeleton, spindle {ECO:0000256|ARBA:ARBA00004186}. Mitochondrion inner membrane {ECO:0000256|ARBA:ARBA00004637}; Peripheral membrane protein {ECO:0000256|ARBA:ARBA00004637}.
tr|Q7SZD3|Q7SZD3_DANRE	438653000	30	0.0016254	232649000	23	0.00105652	0.530371	Q7T334_DANRE	Q7T334	unreviewed	Q7T334_DANRE	Malate dehydrogenase (EC 1.1.1.37)	mdh2 wu:fj48c08 wu:fj55d06 zgc:64133	Danio rerio (Zebrafish) (Brachydanio rerio)	337		malate metabolic process [GO:0006108]; tricarboxylic acid cycle [GO:0006099]	cytoplasm [GO:0005737]; mitochondrion [GO:0005739]	L-malate dehydrogenase (NAD+) activity [GO:0030060]
tr|Q6P5M9|Q6P5M9_DANRE	433698800	47	0.00160704	921395400	58	0.00418428	2.12451	H32_DANRE	Q4QRF4	reviewed	H32_DANRE	Histone H3.2	zgc:113984; zgc:158629; si:dkeyp-46h3.6	Danio rerio (Zebrafish) (Brachydanio rerio)	136	FUNCTION: Core component of nucleosome. Nucleosomes wrap and compact DNA into chromatin, limiting DNA accessibility to the cellular machineries which require DNA as a template. Histones thereby play a central role in transcription regulation, DNA repair, DNA replication and chromosomal stability. DNA accessibility is regulated via a complex set of post-translational modifications of histones, als…		nucleosome [GO:0000786]; nucleus [GO:0005634]	DNA binding [GO:0003677]; protein heterodimerization activity [GO:0046982]; structural constituent of chromatin [GO:0030527]		Nucleus. Chromosome.
tr|B0UYS0|B0UYS0_DANRE	433550000	13	0.00160649	586451000	8	0.00266322	1.35267	Q1LYB7_DANRE	Q1LYB7	unreviewed	Q1LYB7_DANRE	Large ribosomal subunit protein uL13 (60S ribosomal protein L13a)	rpl13a CH211-154E15.4-001	Danio rerio (Zebrafish) (Brachydanio rerio)	205		negative regulation of translation [GO:0017148]; translation [GO:0006412]	cytosolic large ribosomal subunit [GO:0022625]; ribosome [GO:0005840]	mRNA binding [GO:0003729]; structural constituent of ribosome [GO:0003735]
tr|A0A8M6Z928|A0A8M6Z928_DANRE	430339000	10	0.00159459	165187000	11	0.000750154	0.383853	FLOT2_DANRE	Q98TZ8	reviewed	FLOT2_DANRE	Flotillin-2a (Reggie-1a) (REG-1)	flot2a	Danio rerio (Zebrafish) (Brachydanio rerio)	428	FUNCTION: May play a role in axon growth and regeneration. May be involved in epidermal cell adhesion and epidermal structure and function (By similarity). {ECO:0000250|UniProtKB:Q9Z2S9}.	cell adhesion [GO:0007155]; protein localization to plasma membrane [GO:0072659]; regulation of cell-cell adhesion mediated by cadherin [GO:2000047]; regulation of epiboly involved in gastrulation with mouth forming second [GO:1904086]; regulation of myoblast differentiation [GO:0045661]	cytoplasmic vesicle [GO:0031410]; endocytic vesicle [GO:0030139]; endosome [GO:0005768]; flotillin complex [GO:0016600]; plasma membrane [GO:0005886]	protease binding [GO:0002020]		Membrane {ECO:0000250}. Endosome {ECO:0000250}. Note=In neuronal cells, associated with GPI-anchored cell-adhesion molecules. {ECO:0000250}.
tr|A0A8M1N008|A0A8M1N008_DANRE	420819000	3	0.00155931	380973000	5	0.00173009	0.905313	Q6TH14_DANRE	Q6TH14	unreviewed	Q6TH14_DANRE	Beta-enolase (EC 4.2.1.11) (2-phospho-D-glycerate hydro-lyase)	eno3 cb883 ENO1 fj24f12 wu:fj24f12	Danio rerio (Zebrafish) (Brachydanio rerio)	433		glycolytic process [GO:0006096]	phosphopyruvate hydratase complex [GO:0000015]	magnesium ion binding [GO:0000287]; phosphopyruvate hydratase activity [GO:0004634]		Cytoplasm {ECO:0000256|ARBA:ARBA00004496}.
tr|B8A516|B8A516_DANRE	404856000	27	0.00150016	773186000	33	0.00351122	1.90978	A0A8M1N4T5_DANRE	A0A8M1N4T5	unreviewed	A0A8M1N4T5_DANRE	Myosin binding protein Cb	mybpc2b im:7137115 im:7150089 zgc:110761	Danio rerio (Zebrafish) (Brachydanio rerio)	1111		muscle tissue development [GO:0060537]; sarcomere organization [GO:0045214]	M band [GO:0031430]
tr|Q566W6|Q566W6_DANRE	395000000	2	0.00146364	200400000	2	0.000910065	0.507342	F1Q6P3_DANRE	F1Q6P3	unreviewed	F1Q6P3_DANRE	Collagen, type VI, alpha 1	col6a1	Danio rerio (Zebrafish) (Brachydanio rerio)	1007		cell adhesion [GO:0007155]; larval locomotory behavior [GO:0008345]; locomotory behavior [GO:0007626]; muscle structure development [GO:0061061]; skeletal muscle fiber development [GO:0048741]; skeletal muscle tissue development [GO:0007519]; thigmotaxis [GO:0001966]	collagen trimer [GO:0005581]; collagen-containing extracellular matrix [GO:0062023]					SIGNAL 1..20; /evidence="ECO:0000256|SAM:SignalP"
sp|Q90Z10|RL13_DANRE	386180000	9	0.00143096	210012900	9	0.000953719	0.543821	RS18_DANRE	Q8JGS9	reviewed	RS18_DANRE	Small ribosomal subunit protein uS13 (40S ribosomal protein S18)	rps18 ke3	Danio rerio (Zebrafish) (Brachydanio rerio)	152	FUNCTION: Component of the small ribosomal subunit. The ribosome is a large ribonucleoprotein complex responsible for the synthesis of proteins in the cell (By similarity). Plays an essential role in early embryonic development (PubMed:12006978). {ECO:0000250|UniProtKB:P62269, ECO:0000269|PubMed:12006978}.	regulation of cell cycle [GO:0051726]; translation [GO:0006412]	cytosol [GO:0005829]; small ribosomal subunit [GO:0015935]	rRNA binding [GO:0019843]; structural constituent of ribosome [GO:0003735]		Cytoplasm {ECO:0000250|UniProtKB:P62269}.
tr|A7E2K5|A7E2K5_DANRE	384563000	11	0.00142497	213980000	10	0.000971735	0.556424	Q1LXJ9_DANRE	Q1LXJ9	unreviewed	Q1LXJ9_DANRE	Keratin type 1 c19e (Keratin, type 1, 19e)	krt1-19e im:6905469 krtt1c19e si:dkeyp-113d7.4	Danio rerio (Zebrafish) (Brachydanio rerio)	473			cytoskeleton [GO:0005856]; intermediate filament [GO:0005882]	structural molecule activity [GO:0005198]
sp|Q5MJ86|G3P2_DANRE	377560000	9	0.00139902	481220000	12	0.00218534	1.27455	A0A0R4IPV5_DANRE	A0A0R4IPV5	unreviewed	A0A0R4IPV5_DANRE	Protein disulfide-isomerase (EC 5.3.4.1)	p4hb psmb3 zgc:92596	Danio rerio (Zebrafish) (Brachydanio rerio)	509		protein folding [GO:0006457]; response to endoplasmic reticulum stress [GO:0034976]	endoplasmic reticulum [GO:0005783]; endoplasmic reticulum lumen [GO:0005788]; plasma membrane [GO:0005886]	protein disulfide isomerase activity [GO:0003756]		Cell membrane {ECO:0000256|ARBA:ARBA00004202}; Peripheral membrane protein {ECO:0000256|ARBA:ARBA00004202}. Endoplasmic reticulum lumen {ECO:0000256|ARBA:ARBA00004319}.		SIGNAL 1..16; /evidence="ECO:0000256|RuleBase:RU361130"
tr|A0A8M1PHT1|A0A8M1PHT1_DANRE	374660000	12	0.00138827	426888000	18	0.0019386	1.1394	Q6NXC1_DANRE	Q6NXC1	unreviewed	Q6NXC1_DANRE	RNA-binding motif protein 4.3 (RNA-binding protein 4.3) (Zgc:56141)	rbm4.3 fb55c03 fb78a04 fj36h04 wu:fb55c03 wu:fb78a04 wu:fj36h04 zgc:56141 zgc:77000	Danio rerio (Zebrafish) (Brachydanio rerio)	341		mRNA splicing, via spliceosome [GO:0000398]	nuclear speck [GO:0016607]	RNA binding [GO:0003723]
tr|Q6TH14|Q6TH14_DANRE	367161000	18	0.00136049	156530000	12	0.000710841	0.426325	A0A8M1NAN4_DANRE	A0A8M1NAN4	unreviewed	A0A8M1NAN4_DANRE	Vitellogenin 4 precursor	vtg4 si:rp71-23d18.3 wu:fb59b02 wu:fb59d07 wu:fb59e10 zgc:136286 zgc:136383	Danio rerio (Zebrafish) (Brachydanio rerio)	1358		cellular response to estrogen stimulus [GO:0071391]; response to estradiol [GO:0032355]	protein-containing complex [GO:0032991]	lipid transporter activity [GO:0005319]; nutrient reservoir activity [GO:0045735]				SIGNAL 1..15; /evidence="ECO:0000256|SAM:SignalP, ECO:0000313|RefSeq:NP_001038759.2"
tr|A0AB13A3H6|A0AB13A3H6_DANRE	365980000	5	0.00135611	269673000	7	0.00122465	0.736852	Q7ZW95_DANRE	Q7ZW95	unreviewed	Q7ZW95_DANRE	Ribosomal protein L4	rpl4 fa97a02 fl04b10 wu:fa97a02 wu:fa97c01 wu:fl04b10 zgc:56659 zgc:85693 CH211-242M18.3-001	Danio rerio (Zebrafish) (Brachydanio rerio)	375		translation [GO:0006412]	cytosolic large ribosomal subunit [GO:0022625]	RNA binding [GO:0003723]; structural constituent of ribosome [GO:0003735]
sp|Q6P3J5|EF2_DANRE	346588000	35	0.00128426	462952000	32	0.00210238	1.33574	Q8JHI0_DANRE	Q8JHI0	unreviewed	Q8JHI0_DANRE	ADP/ATP translocase (ADP,ATP carrier protein)	slc25a5 CHUNP6931 SI:bZ46J2.1 si:bz46j2.2 SI:bZ46J2.3 SI:bZ46J2.5 SI:bZ46J2.6 SI:bZ46J2.7 SI:bZ46J2.9 SLC25A5 sr:nyz040 wu:fe06b05	Danio rerio (Zebrafish) (Brachydanio rerio)	298	FUNCTION: ADP:ATP antiporter that mediates import of ADP into the mitochondrial matrix for ATP synthesis, and export of ATP out to fuel the cell. Cycles between the cytoplasmic-open state (c-state) and the matrix-open state (m-state): operates by the alternating access mechanism with a single substrate-binding site intermittently exposed to either the cytosolic (c-state) or matrix (m-state) side …	mitochondrial ADP transmembrane transport [GO:0140021]; mitochondrial ATP transmembrane transport [GO:1990544]; negative regulation of mitochondrial outer membrane permeabilization involved in apoptotic signaling pathway [GO:1901029]	mitochondrial inner membrane [GO:0005743]	ATP:ADP antiporter activity [GO:0005471]		Membrane {ECO:0000256|RuleBase:RU368008}; Multi-pass membrane protein {ECO:0000256|RuleBase:RU368008}. Mitochondrion inner membrane {ECO:0000256|ARBA:ARBA00004448}; Multi-pass membrane protein {ECO:0000256|ARBA:ARBA00004448}.	TRANSMEM 211..231; /note="Helical"; /evidence="ECO:0000256|RuleBase:RU368008"
tr|Q45FX9|Q45FX9_DANRE	344100000	8	0.00127504	294589000	7	0.0013378	0.856115	A0A0G2KQ62_DANRE	A0A0G2KQ62	unreviewed	A0A0G2KQ62_DANRE	Fibrillin 2b (Fibrillin-2b isoform X1)	fbn2b fbn2	Danio rerio (Zebrafish) (Brachydanio rerio)	2868		anatomical structure morphogenesis [GO:0009653]; cell adhesion [GO:0007155]; endocardial cell development [GO:0060958]; endocardium morphogenesis [GO:0003160]; heart morphogenesis [GO:0003007]; notochord morphogenesis [GO:0048570]; regulation of cell proliferation involved in heart valve morphogenesis [GO:0003250]; vasculogenesis [GO:0001570]	extracellular matrix [GO:0031012]; extracellular region [GO:0005576]; microfibril [GO:0001527]	calcium ion binding [GO:0005509]; extracellular matrix structural constituent [GO:0005201]		Secreted, extracellular space, extracellular matrix {ECO:0000256|ARBA:ARBA00004498}.		SIGNAL 1..21; /evidence="ECO:0000256|SAM:SignalP"
tr|A0A2R8Q0U0|A0A2R8Q0U0_DANRE	343800000	4	0.00127392	401870000	4	0.00182499	1.16891	Q7T3L3_DANRE	Q7T3L3	unreviewed	Q7T3L3_DANRE	Chaperone protein GP96 (Endoplasmin precursor) (Heat shock protein 90, beta (Grp94), member 1)	hsp90b1 fb61d09 GP96 GRP94 tra-1 tra1 wu:fb61d09 wu:fq25g01	Danio rerio (Zebrafish) (Brachydanio rerio)	793		defense response to Gram-positive bacterium [GO:0050830]; ERAD pathway [GO:0036503]; otolith tethering [GO:0035889]; protein folding [GO:0006457]; response to hypoxia [GO:0001666]	endoplasmic reticulum [GO:0005783]; melanosome [GO:0042470]; perinuclear region of cytoplasm [GO:0048471]; sarcoplasmic reticulum lumen [GO:0033018]	ATP binding [GO:0005524]; ATP hydrolysis activity [GO:0016887]; ATP-dependent protein folding chaperone [GO:0140662]; unfolded protein binding [GO:0051082]				SIGNAL 1..21; /evidence="ECO:0000256|SAM:SignalP"
tr|Q7ZT36|Q7ZT36_DANRE	343120000	3	0.00127141	956690000	4	0.00434456	2.78821	A0A8M6Z0G5_DANRE	A0A8M6Z0G5	unreviewed	A0A8M6Z0G5_DANRE	Collagen alpha-3(VI) chain isoform X5	col6a3	Danio rerio (Zebrafish) (Brachydanio rerio)	12627		axon extension [GO:0048675]; motor neuron axon guidance [GO:0008045]	collagen trimer [GO:0005581]; extracellular region [GO:0005576]	serine-type endopeptidase inhibitor activity [GO:0004867]		Secreted, extracellular space, extracellular matrix {ECO:0000256|ARBA:ARBA00004498}.
tr|B3DLK0|B3DLK0_DANRE	342217000	9	0.00126806	387692000	10	0.0017606	1.13288	F1QTL1_DANRE	F1QTL1	unreviewed	F1QTL1_DANRE	Histone H2A	hist1h2a11 h2afx2 h2afx3 h2ax2 h2ax3 hist1h2a8 si:ch1073-159d7.11 si:ch73-368j24.15 si:dkey-23a13.20 zgc:195633	Danio rerio (Zebrafish) (Brachydanio rerio)	127		defense response to Gram-positive bacterium [GO:0050830]; disruption of plasma membrane integrity in another organism [GO:0051673]; heterochromatin formation [GO:0031507]; innate immune response [GO:0045087]	extracellular space [GO:0005615]; nucleosome [GO:0000786]; nucleus [GO:0005634]	DNA binding [GO:0003677]; protein heterodimerization activity [GO:0046982]; structural constituent of chromatin [GO:0030527]		Chromosome {ECO:0000256|ARBA:ARBA00004286}. Nucleus {ECO:0000256|ARBA:ARBA00004123, ECO:0000256|RuleBase:RU003767}.
tr|Q52JI7|Q52JI7_DANRE	338812000	17	0.00125544	284570000	16	0.0012923	0.839905	TPM1_DANRE	P13104	reviewed	TPM1_DANRE	Tropomyosin alpha-1 chain (Alpha-tropomyosin) (Tropomyosin-1)	tpma tpm1	Danio rerio (Zebrafish) (Brachydanio rerio)	284	FUNCTION: Binds to actin filaments in muscle and non-muscle cells. Plays a central role, in association with the troponin complex, in the calcium dependent regulation of vertebrate striated muscle contraction. Smooth muscle contraction is regulated by interaction with caldesmon. In non-muscle cells is implicated in stabilizing cytoskeleton actin filaments. {ECO:0000250|UniProtKB:P09493}.	actin filament organization [GO:0007015]; muscle contraction [GO:0006936]; myeloid cell development [GO:0061515]	actin cytoskeleton [GO:0015629]; actin filament [GO:0005884]; cytoplasm [GO:0005737]	actin filament binding [GO:0051015]; identical protein binding [GO:0042802]; protein heterodimerization activity [GO:0046982]; protein homodimerization activity [GO:0042803]		Cytoplasm, cytoskeleton {ECO:0000250|UniProtKB:P04692}. Note=Associates with F-actin stress fibers. {ECO:0000250|UniProtKB:P04692}.
tr|A0A0R4IKF0|A0A0R4IKF0_DANRE	337947000	10	0.00125224	213332000	10	0.000968792	0.631259	RL18A_DANRE	Q7ZWJ4	reviewed	RL18A_DANRE	Large ribosomal subunit protein eL20 (60S ribosomal protein L18a)	rpl18a zgc:56546	Danio rerio (Zebrafish) (Brachydanio rerio)	176	FUNCTION: Component of the large ribosomal subunit. The ribosome is a large ribonucleoprotein complex responsible for the synthesis of proteins in the cell. {ECO:0000250|UniProtKB:Q02543}.	translation [GO:0006412]	cytosolic large ribosomal subunit [GO:0022625]	structural constituent of ribosome [GO:0003735]		Cytoplasm {ECO:0000250|UniProtKB:Q02543}.
tr|A0A8M6Z2B4|A0A8M6Z2B4_DANRE	337450000	27	0.0012504	2454911600	31	0.0111483	7.27489	A8WGA6_DANRE	A8WGA6	unreviewed	A8WGA6_DANRE	Tnnt3b protein (Troponin T type 3b (skeletal, fast))	tnnt3b b44 cb44 sb:cb44	Danio rerio (Zebrafish) (Brachydanio rerio)	284	FUNCTION: Troponin T is the tropomyosin-binding subunit of troponin, the thin filament regulatory complex which confers calcium-sensitivity to striated muscle actomyosin ATPase activity. {ECO:0000256|ARBA:ARBA00003363}.	muscle contraction [GO:0006936]; myofibril assembly [GO:0030239]; regulation of muscle contraction [GO:0006937]; sarcomere organization [GO:0045214]	troponin complex [GO:0005861]	tropomyosin binding [GO:0005523]; troponin C binding [GO:0030172]; troponin I binding [GO:0031013]
tr|Q7ZT21|Q7ZT21_DANRE	329497000	11	0.00122093	147820000	8	0.000671286	0.448623	Q52JI7_DANRE	Q52JI7	unreviewed	Q52JI7_DANRE	Beta-crystallin A4 (Beta-A4 crystallin)	cryba4 zgc:109979	Danio rerio (Zebrafish) (Brachydanio rerio)	196	FUNCTION: Crystallins are the dominant structural components of the vertebrate eye lens. {ECO:0000256|ARBA:ARBA00003689}.	lens development in camera-type eye [GO:0002088]; visual perception [GO:0007601]		structural constituent of eye lens [GO:0005212]
tr|B8JL43|B8JL43_DANRE	324652000	31	0.00120297	430909000	34	0.00195686	1.3273	A0A8M1NEM1_DANRE	A0A8M1NEM1	unreviewed	A0A8M1NEM1_DANRE	Myosin-9 (Myosin heavy chain 9) (Myosin heavy chain, non-muscle IIa) (Non-muscle myosin heavy chain IIa)	myh9a fi22c04 fj85e11 myh9 myh9l2 wu:fi22c04 wu:fj85e11 zgc:162029 zgc:66164	Danio rerio (Zebrafish) (Brachydanio rerio)	1961		glomerular basement membrane development [GO:0032836]; glomerular capillary formation [GO:0072104]; glomerular filtration [GO:0003094]; glomerulus development [GO:0032835]; podocyte development [GO:0072015]; regulation of cell shape [GO:0008360]	cell cortex [GO:0005938]; cortical granule [GO:0060473]; myosin complex [GO:0016459]	actin filament binding [GO:0051015]; ATP binding [GO:0005524]; calmodulin binding [GO:0005516]; cytoskeletal motor activity [GO:0003774]		Cytoplasm, cell cortex {ECO:0000256|ARBA:ARBA00004544}. Cytoplasm, cytoskeleton {ECO:0000256|ARBA:ARBA00004245}. Cytoplasmic vesicle, secretory vesicle, Cortical granule {ECO:0000256|ARBA:ARBA00037865}.
tr|Q6IQX1|Q6IQX1_DANRE	317234000	16	0.00117549	726748400	23	0.00330034	2.29089	A0A2R8Q650_DANRE	A0A2R8Q650	unreviewed	A0A2R8Q650_DANRE	Tropomyosin 3 (Tropomyosin alpha-3 chain isoform X3)	tpm3 cb674 fa17b11 fb83b01 fk41e01 hm:zeh0298 wu:fa17b11 wu:fb83b01 wu:fk41e01 zeh0298 zgc:77592	Danio rerio (Zebrafish) (Brachydanio rerio)	284		actin filament organization [GO:0007015]; muscle contraction [GO:0006936]; skeletal myofibril assembly [GO:0014866]	actin filament [GO:0005884]	actin filament binding [GO:0051015]
tr|A0A8M6Z7Z5|A0A8M6Z7Z5_DANRE	316455000	10	0.0011726	195018000	8	0.000885624	0.616258	Q7ZV29_DANRE	Q7ZV29	unreviewed	Q7ZV29_DANRE	Phosphoglycerate kinase (EC 2.7.2.3)	pgk1 wu:fd59b07 wu:fj36g06 zgc:56252 zgc:77899	Danio rerio (Zebrafish) (Brachydanio rerio)	417		cranial ganglion development [GO:0061550]; gluconeogenesis [GO:0006094]; glycolytic process [GO:0006096]; inner ear receptor cell development [GO:0060119]; neuroblast differentiation [GO:0014016]; otic vesicle development [GO:0071599]; positive regulation of oxidative phosphorylation [GO:1903862]; response to hypoxia [GO:0001666]	cytosol [GO:0005829]	ADP binding [GO:0043531]; ATP binding [GO:0005524]; phosphoglycerate kinase activity [GO:0004618]
tr|Q503M9|Q503M9_DANRE	297900000	4	0.00110385	94900000	2	0.000430964	0.318563	Q9I8U8_DANRE	Q9I8U8	unreviewed	Q9I8U8_DANRE	Troponin C, skeletal muscle	tnnc2.2 tnnc tnnc2 wu:fb39a12	Danio rerio (Zebrafish) (Brachydanio rerio)	160		response to activity [GO:0014823]; skeletal muscle contraction [GO:0003009]	troponin complex [GO:0005861]	calcium ion binding [GO:0005509]
tr|Q1LXJ9|Q1LXJ9_DANRE	287445000	22	0.00106511	215305000	14	0.000977752	0.74903	TERA_DANRE	Q7ZU99	reviewed	TERA_DANRE	Transitional endoplasmic reticulum ATPase (TER ATPase) (EC 3.6.4.6) (Protein CDC48) (Valosin-containing protein) (VCP)	vcp cdc48 si:ch211-113n10.2	Danio rerio (Zebrafish) (Brachydanio rerio)	806	FUNCTION: Necessary for the fragmentation of Golgi stacks during mitosis and for their reassembly after mitosis. Involved in the formation of the nuclear envelope, and of the transitional endoplasmic reticulum (tER). The transfer of membranes from the endoplasmic reticulum to the Golgi apparatus occurs via 50-70 nm transition vesicles which derive from part-rough, part-smooth transitional element…	autophagosome maturation [GO:0097352]; autophagy [GO:0006914]; cardiac muscle cell development [GO:0055013]; chordate embryonic development [GO:0043009]; DNA damage response [GO:0006974]; DNA repair [GO:0006281]; double-strand break repair [GO:0006302]; endosome to lysosome transport via multivesicular body sorting pathway [GO:0032510]; ERAD pathway [GO:0036503]; heart contraction [GO:0060047]; i…	cytoplasm [GO:0005737]; cytosol [GO:0005829]; nucleus [GO:0005634]; site of double-strand break [GO:0035861]; VCP-NPL4-UFD1 AAA ATPase complex [GO:0034098]	ATP binding [GO:0005524]; ATP hydrolysis activity [GO:0016887]; ATP-dependent H2AZ histone chaperone activity [GO:0140849]; ATP-dependent H3-H4 histone complex chaperone activity [GO:0140665]; chromatin extrusion motor activity [GO:0140584]; cohesin loader activity [GO:0061775]; DNA clamp loader activity [GO:0003689]; lipid binding [GO:0008289]; polyubiquitin modification-dependent protein bindin…		Cytoplasm, cytosol {ECO:0000250|UniProtKB:P23787}. Endoplasmic reticulum {ECO:0000250|UniProtKB:P55072}. Nucleus {ECO:0000250|UniProtKB:P23787}.
sp|A5PLC8|PTMAB_DANRE	284580000	4	0.00105449	42000000	1	0.000190732	0.147586	Q6U1J5_DANRE	Q6U1J5	unreviewed	Q6U1J5_DANRE	Chihuahua (Collagen, type I, alpha 1a precursor)	col1a1a alpha1(I) cb21 chi col1a1 sb:cb21 sb:cb384 wu:fa99c12 wu:fb02c06	Danio rerio (Zebrafish) (Brachydanio rerio)	1447		bone mineralization [GO:0030282]; bone mineralization involved in bone maturation [GO:0035630]; bone remodeling [GO:0046849]; collagen fibril organization [GO:0030199]; extracellular matrix organization [GO:0030198]; fin development [GO:0033333]; fin morphogenesis [GO:0033334]; fin regeneration [GO:0031101]; pectoral fin development [GO:0033339]; regulation of ossification [GO:0030278]; skeletal …	collagen trimer [GO:0005581]; collagen-containing extracellular matrix [GO:0062023]; cytoplasm [GO:0005737]; extracellular space [GO:0005615]	extracellular matrix structural constituent conferring tensile strength [GO:0030020]; metal ion binding [GO:0046872]		Secreted, extracellular space, extracellular matrix {ECO:0000256|ARBA:ARBA00004498}.		SIGNAL 1..22; /evidence="ECO:0000256|SAM:SignalP"
tr|Q803Q7|Q803Q7_DANRE	265557000	14	0.000984001	232897000	15	0.00105764	0.877013	Q6P3L9_DANRE	Q6P3L9	unreviewed	Q6P3L9_DANRE	glutamate dehydrogenase [NAD(P)(+)] (EC 1.4.1.3)	glud1b cb719 glud1 wu:fb16e02 wu:fb58f12 wu:fe37f03 wu:fj43f02 zgc:192851 zgc:55630	Danio rerio (Zebrafish) (Brachydanio rerio)	542		glutamate catabolic process [GO:0006538]	mitochondrion [GO:0005739]	glutamate dehydrogenase (NAD+) activity [GO:0004352]
tr|A0A2R9YJL1|A0A2R9YJL1_DANRE	259139000	14	0.00096022	326876000	13	0.00148442	1.26139	F1QVX3_DANRE	F1QVX3	unreviewed	F1QVX3_DANRE	Myosin heavy chain, fast skeletal muscle (Myosin, heavy chain b)	myhb	Danio rerio (Zebrafish) (Brachydanio rerio)	1937		muscle contraction [GO:0006936]; system development [GO:0048731]	cytoplasm [GO:0005737]; myosin filament [GO:0032982]; myosin II complex [GO:0016460]	actin filament binding [GO:0051015]; ATP binding [GO:0005524]; microfilament motor activity [GO:0000146]
tr|A8WGC6|A8WGC6_DANRE	256542000	25	0.000950597	444734000	27	0.00201964	1.73357	G3P_DANRE	Q5XJ10	reviewed	G3P_DANRE	Glyceraldehyde-3-phosphate dehydrogenase (GAPDH) (EC 1.2.1.12) (Peptidyl-cysteine S-nitrosylase GAPDH) (EC 2.6.99.-)	gapdh	Danio rerio (Zebrafish) (Brachydanio rerio)	333	FUNCTION: Has both glyceraldehyde-3-phosphate dehydrogenase and nitrosylase activities, thereby playing a role in glycolysis and nuclear functions, respectively. Glyceraldehyde-3-phosphate dehydrogenase is a key enzyme in glycolysis that catalyzes the first step of the pathway by converting D-glyceraldehyde 3-phosphate (G3P) into 3-phospho-D-glyceroyl phosphate (By similarity). Participates in nu…	glucose metabolic process [GO:0006006]; glycolytic process [GO:0006096]; microtubule cytoskeleton organization [GO:0000226]; neuron apoptotic process [GO:0051402]; peptidyl-cysteine S-trans-nitrosylation [GO:0035606]; positive regulation of canonical NF-kappaB signal transduction [GO:0043123]; positive regulation of type I interferon production [GO:0032481]; protein stabilization [GO:0050821]	cytoplasm [GO:0005737]; cytosol [GO:0005829]; microtubule cytoskeleton [GO:0015630]; nucleus [GO:0005634]	glyceraldehyde-3-phosphate dehydrogenase (NAD+) (phosphorylating) activity [GO:0004365]; microtubule binding [GO:0008017]; NAD binding [GO:0051287]; NADP binding [GO:0050661]; peptidyl-cysteine S-nitrosylase activity [GO:0035605]		Cytoplasm, cytosol {ECO:0000250|UniProtKB:P04797}. Cytoplasm, cytoskeleton {ECO:0000250|UniProtKB:P04797}. Nucleus {ECO:0000250|UniProtKB:P04797}.
tr|A0A8M2BHF1|A0A8M2BHF1_DANRE	251101000	11	0.000930436	515761000	13	0.0023422	2.054	Q6PEI6_DANRE	Q6PEI6	unreviewed	Q6PEI6_DANRE	Aconitate hydratase, mitochondrial (Aconitase) (EC 4.2.1.3)	aco2 cb1017 wu:fa10e03 wu:fb69g04 wu:fc20c11	Danio rerio (Zebrafish) (Brachydanio rerio)	782	FUNCTION: Catalyzes the isomerization of citrate to isocitrate via cis-aconitate. {ECO:0000256|ARBA:ARBA00003113}.	tricarboxylic acid cycle [GO:0006099]	cytosol [GO:0005829]; mitochondrion [GO:0005739]	4 iron, 4 sulfur cluster binding [GO:0051539]; aconitate hydratase activity [GO:0003994]; metal ion binding [GO:0046872]		Mitochondrion {ECO:0000256|ARBA:ARBA00004173, ECO:0000256|RuleBase:RU362107}.
tr|A8KBB6|A8KBB6_DANRE	251000000	2	0.000930062	78400000	1	0.000356033	0.312351	K1C18_DANRE	Q7ZTS4	reviewed	K1C18_DANRE	Keratin, type I cytoskeletal 18 (Cytokeratin-18) (CK-18) (Dorsal aorta proneprin kinesin-1) (DreK18) (Keratin-18) (K18)	krt18 dapk1	Danio rerio (Zebrafish) (Brachydanio rerio)	431	FUNCTION: When phosphorylated, plays a role in filament reorganization. {ECO:0000250}.	intermediate filament cytoskeleton organization [GO:0045104]	cytoskeleton [GO:0005856]; keratin filament [GO:0045095]	structural molecule activity [GO:0005198]
tr|B0S6K5|B0S6K5_DANRE	248133000	23	0.000919438	153163000	19	0.00069555	0.617262	A0A8M3AXV0_DANRE	A0A8M3AXV0	unreviewed	A0A8M3AXV0_DANRE	Collagen alpha-2(VI) chain isoform X2	col6a2	Danio rerio (Zebrafish) (Brachydanio rerio)	1084		axonogenesis [GO:0007409]; muscle cell development [GO:0055001]; muscle organ development [GO:0007517]	collagen trimer [GO:0005581]; collagen-containing extracellular matrix [GO:0062023]
tr|A0A8M3B5M2|A0A8M3B5M2_DANRE	245286000	64	0.000908889	338794600	73	0.00153855	1.38122	A0A8M1RPD2_DANRE	A0A8M1RPD2	unreviewed	A0A8M1RPD2_DANRE	Myomesin-2	myom2b	Danio rerio (Zebrafish) (Brachydanio rerio)	1465
tr|E7F5A4|E7F5A4_DANRE	231380000	6	0.000857361	243890000	7	0.00110756	1.05407	A3KMH5_DANRE	A3KMH5	unreviewed	A3KMH5_DANRE	enoyl-CoA hydratase (EC 4.2.1.17)	hadhab im:7144234 zgc:158138	Danio rerio (Zebrafish) (Brachydanio rerio)	763		fatty acid beta-oxidation [GO:0006635]	mitochondrial fatty acid beta-oxidation multienzyme complex [GO:0016507]	enoyl-CoA hydratase activity [GO:0004300]; long-chain-3-hydroxyacyl-CoA dehydrogenase activity [GO:0016509]; NAD+ binding [GO:0070403]
tr|Q6DGY4|Q6DGY4_DANRE	228420000	7	0.000846393	61390000	6	0.000278787	0.268759	A0A8M1N5I8_DANRE	A0A8M1N5I8	unreviewed	A0A8M1N5I8_DANRE	Crystallin, beta A1, like 1	cryba1l1 cryba1l zgc:112134	Danio rerio (Zebrafish) (Brachydanio rerio)	208		lens development in camera-type eye [GO:0002088]; visual perception [GO:0007601]		structural constituent of eye lens [GO:0005212]
tr|A0A8M2B695|A0A8M2B695_DANRE	225731000	4	0.000836429	274000000	1	0.0012443	1.21383	A0A8M2B7H0_DANRE	A0A8M2B7H0	unreviewed	A0A8M2B7H0_DANRE	Apolipoprotein Bb, tandem duplicate 1 isoform X1	apobb.1 apobb apobl cb235 hm:zeh1207 sb:cb235 si:ch211-219i10.1 wu:fb39c11 wu:fc51e12 zeh1207	Danio rerio (Zebrafish) (Brachydanio rerio)	3739		cellular response to xenobiotic stimulus [GO:0071466]; cholesterol homeostasis [GO:0042632]; cholesterol transport [GO:0030301]; lipoprotein transport [GO:0042953]; triglyceride mobilization [GO:0006642]	low-density lipoprotein particle [GO:0034362]; mature chylomicron [GO:0034359]; very-low-density lipoprotein particle [GO:0034361]	cholesterol transfer activity [GO:0120020]; low-density lipoprotein particle receptor binding [GO:0050750]		Secreted {ECO:0000256|ARBA:ARBA00004613}.		SIGNAL 1..20; /evidence="ECO:0000256|SAM:SignalP"
tr|E7F8M1|E7F8M1_DANRE	224520000	8	0.000831942	72072000	8	0.000327296	0.321005	Q7ZUP6_DANRE	Q7ZUP6	unreviewed	Q7ZUP6_DANRE	Isocitrate dehydrogenase [NADP] (EC 1.1.1.42)	idh2 wu:fb33c06 wu:fk31e05 wu:fq43b01 zgc:55485	Danio rerio (Zebrafish) (Brachydanio rerio)	449		glyoxylate cycle [GO:0006097]; isocitrate metabolic process [GO:0006102]; tricarboxylic acid cycle [GO:0006099]		isocitrate dehydrogenase (NADP+) activity [GO:0004450]; magnesium ion binding [GO:0000287]; NAD binding [GO:0051287]
sp|O57521|HS90B_DANRE	218848000	22	0.000810925	135861000	17	0.000616978	0.620801	Q7ZUM3_DANRE	Q7ZUM3	unreviewed	Q7ZUM3_DANRE	hexokinase (EC 2.7.1.1)	hk1 im:7148527 wu:fc09d08 wu:fc16e02 wu:fc21e02 wu:fq14b11 zgc:55790 zgc:77618	Danio rerio (Zebrafish) (Brachydanio rerio)	918		glucose 6-phosphate metabolic process [GO:0051156]; glucose metabolic process [GO:0006006]; glycolytic process [GO:0006096]; inflammatory response [GO:0006954]; innate immune response [GO:0045087]; intracellular glucose homeostasis [GO:0001678]	cytosol [GO:0005829]; mitochondrial outer membrane [GO:0005741]; mitochondrion [GO:0005739]	ATP binding [GO:0005524]; D-glucose binding [GO:0005536]; fructokinase activity [GO:0008865]; glucokinase activity [GO:0004340]; mannokinase activity [GO:0019158]
sp|Q642H9|RS4X_DANRE	214598000	13	0.000795177	138010000	15	0.000626737	0.643109	A0A8M2B227_DANRE	A0A8M2B227	unreviewed	A0A8M2B227_DANRE	Collagen, type I, alpha 1b isoform X1	col1a1b alpha3(I) col1a3 fj59a10 hm:zeh0348 wu:fa95h05 wu:fd02a10 wu:fj59a10	Danio rerio (Zebrafish) (Brachydanio rerio)	1448		extracellular matrix organization [GO:0030198]; skeletal system development [GO:0001501]	collagen trimer [GO:0005581]; collagen-containing extracellular matrix [GO:0062023]; cytoplasm [GO:0005737]; extracellular space [GO:0005615]	extracellular matrix structural constituent conferring tensile strength [GO:0030020]; metal ion binding [GO:0046872]		Secreted {ECO:0000256|ARBA:ARBA00004613}.		SIGNAL 1..22; /evidence="ECO:0000256|SAM:SignalP"
tr|Q7ZVD9|Q7ZVD9_DANRE	213713000	21	0.000791897	135673000	20	0.000616124	0.634837	MVP_DANRE	Q6P3L0	reviewed	MVP_DANRE	Major vault protein (MVP)	mvp	Danio rerio (Zebrafish) (Brachydanio rerio)	863	FUNCTION: Required for normal vault structure. Vaults are multi-subunit structures that may act as scaffolds for proteins involved in signal transduction. Vaults may also play a role in nucleo-cytoplasmic transport (By similarity). {ECO:0000250}.	brain development [GO:0007420]; eye development [GO:0001654]; neuron projection regeneration [GO:0031102]	cytoplasm [GO:0005737]; nucleus [GO:0005634]; ribonucleoprotein complex [GO:1990904]			Cytoplasm {ECO:0000250|UniProtKB:Q14764}. Nucleus {ECO:0000250|UniProtKB:Q14764}.
tr|Q6U1J5|Q6U1J5_DANRE	202450000	16	0.000750163	195310000	16	0.00088695	0.964732	Q6NWC3_DANRE	Q6NWC3	unreviewed	Q6NWC3_DANRE	Small ribosomal subunit protein uS5 (40S ribosomal protein S2)	rps2 fc94f01 ik:tdsubc_2h2 rps2e tdsubc_2h2 wu:fb10e01 wu:fc94f01 wu:fj09b04 xx:tdsubc_2h2 zgc:85824	Danio rerio (Zebrafish) (Brachydanio rerio)	280		translation [GO:0006412]	cytosolic small ribosomal subunit [GO:0022627]	RNA binding [GO:0003723]; structural constituent of ribosome [GO:0003735]
tr|Q6DGJ6|Q6DGJ6_DANRE	199403000	8	0.000738873	86798000	8	0.000394171	0.435289	B8JHU4_DANRE	B8JHU4	unreviewed	B8JHU4_DANRE	Actinin, alpha 1 (Actn1 isoform b) (Alpha-actinin-1)	actn1	Danio rerio (Zebrafish) (Brachydanio rerio)	902		actin cytoskeleton organization [GO:0030036]; muscle cell development [GO:0055001]	anchoring junction [GO:0070161]; cell junction [GO:0030054]; cell projection [GO:0042995]; cortical actin cytoskeleton [GO:0030864]; plasma membrane [GO:0005886]; ruffle [GO:0001726]; stress fiber [GO:0001725]; Z disc [GO:0030018]	actin filament binding [GO:0051015]; calcium ion binding [GO:0005509]
tr|E7FAK0|E7FAK0_DANRE	198740000	2	0.000736416	248890000	2	0.00113027	1.25234	Q7ZTT4_DANRE	Q7ZTT4	unreviewed	Q7ZTT4_DANRE	Chloride intracellular channel 4 (Chloride intracellular channel protein 4)	clic4 cb142 CLIC4 wu:fb33c05 wu:fc30h10	Danio rerio (Zebrafish) (Brachydanio rerio)	252		chloride transport [GO:0006821]	chloride channel complex [GO:0034707]; cytoplasm [GO:0005737]; membrane [GO:0016020]; nucleus [GO:0005634]; plasma membrane [GO:0005886]	chloride channel activity [GO:0005254]; oxidoreductase activity [GO:0016491]		Cell membrane {ECO:0000256|ARBA:ARBA00004162}; Single-pass membrane protein {ECO:0000256|ARBA:ARBA00004162}. Cytoplasm {ECO:0000256|ARBA:ARBA00004496}. Nucleus {ECO:0000256|ARBA:ARBA00004123}.
sp|Cont_P02666|CASB_BOVIN	196390000	2	0.000727708				0	Q6AZC0_DANRE	Q6AZC0	unreviewed	Q6AZC0_DANRE	pancreatic elastase (EC 3.4.21.36)	cela1.6 zgc:92041	Danio rerio (Zebrafish) (Brachydanio rerio)	266		proteolysis [GO:0006508]	extracellular space [GO:0005615]	metal ion binding [GO:0046872]; serine-type endopeptidase activity [GO:0004252]		Secreted {ECO:0000256|ARBA:ARBA00004613}.		SIGNAL 1..16; /evidence="ECO:0000256|SAM:SignalP"
tr|Q6NWC3|Q6NWC3_DANRE	194968000	13	0.000722439	177488000	10	0.000806016	0.910344	A0A8M3AUQ5_DANRE	A0A8M3AUQ5	unreviewed	A0A8M3AUQ5_DANRE	Myomesin-1 isoform X5	myom1b	Danio rerio (Zebrafish) (Brachydanio rerio)	1634		sarcomere organization [GO:0045214]	M band [GO:0031430]	kinase binding [GO:0019900]
tr|E7EYE1|E7EYE1_DANRE	192504000	27	0.000713309	170371000	23	0.000773696	0.885026	A0A0R4IFJ7_DANRE	A0A0R4IFJ7	unreviewed	A0A0R4IFJ7_DANRE	Creatine kinase S-type, mitochondrial (EC 2.7.3.2) (Sarcomeric mitochondrial creatine kinase)	ckmt2a fi14g08 wu:fi14g08 zgc:56085	Danio rerio (Zebrafish) (Brachydanio rerio)	417	FUNCTION: Reversibly catalyzes the transfer of phosphate between ATP and various phosphogens (e.g. creatine phosphate). Creatine kinase isoenzymes play a central role in energy transduction in tissues with large, fluctuating energy demands, such as skeletal muscle, heart, brain and spermatozoa. {ECO:0000256|ARBA:ARBA00037274}.	phosphocreatine biosynthetic process [GO:0046314]	mitochondrion [GO:0005739]	ATP binding [GO:0005524]; creatine kinase activity [GO:0004111]		Mitochondrion inner membrane {ECO:0000256|ARBA:ARBA00004137}; Peripheral membrane protein {ECO:0000256|ARBA:ARBA00004137}; Intermembrane side {ECO:0000256|ARBA:ARBA00004137}.
sp|Q32LQ4|BHMT1_DANRE	191415000	10	0.000709274	187650000	11	0.000852164	0.980331	A0A8M6Z928_DANRE	A0A8M6Z928	unreviewed	A0A8M6Z928_DANRE	KH domain containing, RNA binding, signal transduction associated 1a isoform X2 (KH domain-containing, RNA-binding, signal transduction-associated protein 1a isoform X1)	khdrbs1a fa18g12 fa56c01 fc91b01 fj90g10 khdrbs1 p62 wu:fa18g12 wu:fa56c01 wu:fc91b01 wu:fj90g10 zgc:113899	Danio rerio (Zebrafish) (Brachydanio rerio)	297		mRNA processing [GO:0006397]; regulation of alternative mRNA splicing, via spliceosome [GO:0000381]	nucleus [GO:0005634]	mRNA 3'-UTR binding [GO:0003730]; mRNA binding [GO:0003729]; poly(A) binding [GO:0008143]
tr|Q7SYD3|Q7SYD3_DANRE	190196000	17	0.000704757	113353000	11	0.000514763	0.59598	Q68EH2_DANRE	Q68EH2	unreviewed	Q68EH2_DANRE	Adenylate kinase isoenzyme 1 (AK 1) (EC 2.7.4.3) (EC 2.7.4.6) (ATP-AMP transphosphorylase 1) (ATP:AMP phosphotransferase) (Adenylate monophosphate kinase) (Myokinase)	ak1 AK1 zgc:91930	Danio rerio (Zebrafish) (Brachydanio rerio)	194	FUNCTION: Catalyzes the reversible transfer of the terminal phosphate group between ATP and AMP. Also displays broad nucleoside diphosphate kinase activity. Plays an important role in cellular energy homeostasis and in adenine nucleotide metabolism. Also catalyzes at a very low rate the synthesis of thiamine triphosphate (ThTP) from thiamine diphosphate (ThDP) and ADP. {ECO:0000256|ARBA:ARBA00045…	ADP biosynthetic process [GO:0006172]; AMP metabolic process [GO:0046033]; ATP metabolic process [GO:0046034]; nucleoside triphosphate biosynthetic process [GO:0009142]	cytoplasm [GO:0005737]; cytosol [GO:0005829]	adenylate kinase activity [GO:0004017]; ATP binding [GO:0005524]; nucleoside diphosphate kinase activity [GO:0004550]		Cytoplasm {ECO:0000256|ARBA:ARBA00004496, ECO:0000256|HAMAP-Rule:MF_03171}.
sp|Q6PBI5|RS25_DANRE	186891000	5	0.00069251	220920000	9	0.00100325	1.18208	LDHBA_DANRE	Q9PVK4	reviewed	LDHBA_DANRE	L-lactate dehydrogenase B-A chain (LDH-B-A) (EC 1.1.1.27)	ldhba ldhb si:dkey-13i19.5	Danio rerio (Zebrafish) (Brachydanio rerio)	334		lactate metabolic process [GO:0006089]; pyruvate metabolic process [GO:0006090]	mitochondrion [GO:0005739]	L-lactate dehydrogenase activity [GO:0004459]		Cytoplasm {ECO:0000250}.
tr|Q8UVG7|Q8UVG7_DANRE	186358000	10	0.000690535	212984000	10	0.000967212	1.14288	A0A8M2BHF1_DANRE	A0A8M2BHF1	unreviewed	A0A8M2BHF1_DANRE	Heterogeneous nuclear ribonucleoprotein A/Ba isoform X1	hnrnpaba hm:zeh1271 hnrnpab hnrpab sqd-likeA wu:fa18g02 wu:fb07b06 wu:fb16c05 zeh1271	Danio rerio (Zebrafish) (Brachydanio rerio)	331		positive regulation of macromolecule biosynthetic process [GO:0010557]; regulation of gene expression [GO:0010468]; regulation of RNA metabolic process [GO:0051252]	chromatin [GO:0000785]; cytoplasm [GO:0005737]; nucleoplasm [GO:0005654]; ribonucleoprotein complex [GO:1990904]	RNA binding [GO:0003723]		Cytoplasm {ECO:0000256|ARBA:ARBA00004496}. Nucleus {ECO:0000256|ARBA:ARBA00004123}.
sp|Q71PD7|H2AV_DANRE	184790000	5	0.000684725	125503000	4	0.000569939	0.679166	MYL1_DANRE	Q6P0G6	reviewed	MYL1_DANRE	Myosin, light chain 1, alkali; skeletal, fast	myl1 zgc:77231	Danio rerio (Zebrafish) (Brachydanio rerio)	190	FUNCTION: Non-regulatory myosin light chain required for proper formation and/or maintenance of myofibers, and thus appropriate muscle function. {ECO:0000269|PubMed:30215711}.	skeletal muscle tissue development [GO:0007519]	contractile muscle fiber [GO:0043292]; myosin II complex [GO:0016460]	calcium ion binding [GO:0005509]
tr|F1R1F1|F1R1F1_DANRE	184712000	6	0.000684436	82337000	5	0.000373912	0.445759	A0A8M2BJ34_DANRE	A0A8M2BJ34	unreviewed	A0A8M2BJ34_DANRE	Beta-hexosaminidase (EC 3.2.1.52)	hexb fc04h11 hexa si:dkey-35i22.2 wu:fc04h11 wu:fv09f06	Danio rerio (Zebrafish) (Brachydanio rerio)	542	FUNCTION: Hydrolyzes the non-reducing end N-acetyl-D-hexosamine and/or sulfated N-acetyl-D-hexosamine of glycoconjugates, such as the oligosaccharide moieties from proteins and neutral glycolipids, or from certain mucopolysaccharides. The isozyme B does not hydrolyze each of these substrates, however hydrolyzes efficiently neutral oligosaccharide. Only the isozyme A is responsible for the degrada…	angiogenesis [GO:0001525]; carbohydrate metabolic process [GO:0005975]; ganglioside catabolic process [GO:0006689]; glycosaminoglycan metabolic process [GO:0030203]; N-glycan processing [GO:0006491]	cortical granule [GO:0060473]; lysosome [GO:0005764]; membrane [GO:0016020]	beta-N-acetylhexosaminidase activity [GO:0004563]; hexosaminidase activity [GO:0015929]		Cytoplasmic vesicle, secretory vesicle, Cortical granule {ECO:0000256|ARBA:ARBA00037865}. Lysosome {ECO:0000256|ARBA:ARBA00004371}.		SIGNAL 1..19; /evidence="ECO:0000256|SAM:SignalP"
tr|F1QPU4|F1QPU4_DANRE	181000000	1	0.000670682				0	F1QL34_DANRE	F1QL34	unreviewed	F1QL34_DANRE	ADP-ribose pyrophosphatase, mitochondrial precursor (EC 3.6.1.13) (Nudix (nucleoside diphosphate-linked moiety X)-type motif 9)	nudt9 fu33g07 sb:cb392 wu:fj16b09 wu:fu33g07 zgc:63924	Danio rerio (Zebrafish) (Brachydanio rerio)	335				ADP-ribose diphosphatase activity [GO:0047631]				SIGNAL 1..26; /evidence="ECO:0000256|SAM:SignalP"
tr|A0A0R4IJ49|A0A0R4IJ49_DANRE	180700000	11	0.00066957	75110000	6	0.000341093	0.415661	A7E2K4_DANRE	A7E2K4	unreviewed	A7E2K4_DANRE	Large ribosomal subunit protein P2 (60S acidic ribosomal protein P2)	rplp2l	Danio rerio (Zebrafish) (Brachydanio rerio)	114	FUNCTION: Plays an important role in the elongation step of protein synthesis. {ECO:0000256|ARBA:ARBA00003362}.	chordate embryonic development [GO:0043009]; cytoplasmic translational elongation [GO:0002182]	cytosolic large ribosomal subunit [GO:0022625]	structural constituent of ribosome [GO:0003735]
tr|A0A8M1NEM1|A0A8M1NEM1_DANRE	180011000	16	0.000667017	160779000	11	0.000730136	0.893162	Q7T1R2_DANRE	Q7T1R2	unreviewed	Q7T1R2_DANRE	Transforming growth factor-beta-induced protein ig-h3	tgfbi big-h3 BIGH3 hm:zeh0933 wu:fa13f05 zgc:110495	Danio rerio (Zebrafish) (Brachydanio rerio)	677	FUNCTION: Plays a role in cell adhesion. May play a role in cell-collagen interactions. {ECO:0000256|ARBA:ARBA00045945}.	cell adhesion [GO:0007155]; cellular response to xenobiotic stimulus [GO:0071466]; extracellular matrix organization [GO:0030198]; muscle cell development [GO:0055001]	extracellular matrix [GO:0031012]; extracellular space [GO:0005615]	cell adhesion molecule binding [GO:0050839]		Secreted, extracellular space, extracellular matrix {ECO:0000256|ARBA:ARBA00004498}.		SIGNAL 1..19; /evidence="ECO:0000256|SAM:SignalP"
tr|Q804W0|Q804W0_DANRE	178640000	8	0.000661937	471847000	8	0.00214277	2.64133	A0A2R8Q1X2_DANRE	A0A2R8Q1X2	unreviewed	A0A2R8Q1X2_DANRE	phosphopyruvate hydratase (EC 4.2.1.11) (2-phospho-D-glycerate hydro-lyase)	eno1a eno1 wu:fi32b03 wu:fk58e02 zgc:73152	Danio rerio (Zebrafish) (Brachydanio rerio)	432		glycolytic process [GO:0006096]	phosphopyruvate hydratase complex [GO:0000015]	magnesium ion binding [GO:0000287]; phosphopyruvate hydratase activity [GO:0004634]		Cytoplasm {ECO:0000256|ARBA:ARBA00004496}.
tr|Q5U3P2|Q5U3P2_DANRE	176000000	1	0.000652155	471150000	3	0.00213961	2.67699	F1R8W3_DANRE	F1R8W3	unreviewed	F1R8W3_DANRE	Desmin	desma cb290 des desm wu:fb59a12 zgc:109859	Danio rerio (Zebrafish) (Brachydanio rerio)	488		heart contraction [GO:0060047]; locomotory behavior [GO:0007626]; muscle contraction [GO:0006936]; myofibril assembly [GO:0030239]; regulation of calcium ion transport into cytosol [GO:0010522]; regulation of cardiac muscle contraction [GO:0055117]; regulation of cardiac muscle contraction by calcium ion signaling [GO:0010882]; sarcomere organization [GO:0045214]; skeletal muscle organ developmen…	cell-cell junction [GO:0005911]; intermediate filament [GO:0005882]; sarcolemma [GO:0042383]; Z disc [GO:0030018]			Cell membrane, sarcolemma {ECO:0000256|ARBA:ARBA00004135}. Cytoplasm, myofibril, sarcomere, Z line {ECO:0000256|ARBA:ARBA00004216}.
sp|Q5PRD0|143BA_DANRE	174251000	6	0.000645674	205810000	9	0.000934633	1.18111	A0A2R9YJL1_DANRE	A0A2R9YJL1	unreviewed	A0A2R9YJL1_DANRE	Malate dehydrogenase (EC 1.1.1.37)	mdh1aa fj05b08 MDH1 mdh1a mdhA wu:fj05b08 zgc:63941	Danio rerio (Zebrafish) (Brachydanio rerio)	350	FUNCTION: Catalyzes the reduction of aromatic alpha-keto acids in the presence of NADH. Plays essential roles in the malate-aspartate shuttle and the tricarboxylic acid cycle, important in mitochondrial NADH supply for oxidative phosphorylation. Catalyzes the reduction of 2-oxoglutarate to 2-hydroxyglutarate, leading to elevated reactive oxygen species (ROS). {ECO:0000256|ARBA:ARBA00045153}.	malate metabolic process [GO:0006108]; NADH metabolic process [GO:0006734]; oxaloacetate metabolic process [GO:0006107]; tricarboxylic acid cycle [GO:0006099]	cytosol [GO:0005829]	L-malate dehydrogenase (NAD+) activity [GO:0030060]				SIGNAL 1..19; /evidence="ECO:0000256|SAM:SignalP"
tr|Q567N5|Q567N5_DANRE	169843000	9	0.00062934	141987000	12	0.000644797	0.83599	A0A8M1NZJ3_DANRE	A0A8M1NZJ3	unreviewed	A0A8M1NZJ3_DANRE	Heterogeneous nuclear ribonucleoprotein M	hnrnpm si:ch211-197g15.1 wu:fa10g07 wu:fa98b02	Danio rerio (Zebrafish) (Brachydanio rerio)	686		mRNA processing [GO:0006397]	cytoplasm [GO:0005737]; nucleus [GO:0005634]; ribonucleoprotein complex [GO:1990904]	mRNA binding [GO:0003729]
tr|A8E526|A8E526_DANRE	168713000	7	0.000625153	137875000	7	0.000626124	0.817216	TPISB_DANRE	Q90XG0	reviewed	TPISB_DANRE	Triosephosphate isomerase B (TIM-B) (EC 5.3.1.1) (Methylglyoxal synthase B) (EC 4.2.3.3) (Triose-phosphate isomerase B)	tpi1b	Danio rerio (Zebrafish) (Brachydanio rerio)	248	FUNCTION: Triosephosphate isomerase is an extremely efficient metabolic enzyme that catalyzes the interconversion between dihydroxyacetone phosphate (DHAP) and D-glyceraldehyde-3-phosphate (G3P) in glycolysis and gluconeogenesis. {ECO:0000250|UniProtKB:P00939}.; FUNCTION: It is also responsible for the non-negligible production of methylglyoxal a reactive cytotoxic side-product that modifies and …	gluconeogenesis [GO:0006094]; glyceraldehyde-3-phosphate biosynthetic process [GO:0046166]; glycerol catabolic process [GO:0019563]; glycolytic process [GO:0006096]; methylglyoxal biosynthetic process [GO:0019242]	cytosol [GO:0005829]	methylglyoxal synthase activity [GO:0008929]; protein homodimerization activity [GO:0042803]; triose-phosphate isomerase activity [GO:0004807]		Cytoplasm {ECO:0000255|PROSITE-ProRule:PRU10127}.
tr|Q561Z7|Q561Z7_DANRE	168704000	7	0.00062512	164227000	7	0.000745794	0.973462	B8A4H6_DANRE	B8A4H6	unreviewed	B8A4H6_DANRE	Phosphoglycerate mutase (EC 5.4.2.11) (EC 5.4.2.4)	pgam1b fd15c02 pgam1lb wu:fd15c02 zgc:63722	Danio rerio (Zebrafish) (Brachydanio rerio)	254		glycolytic process [GO:0006096]		2,3-bisphosphoglycerate-dependent phosphoglycerate mutase activity [GO:0046538]; bisphosphoglycerate mutase activity [GO:0004082]
tr|Q7SXL4|Q7SXL4_DANRE	164026000	7	0.000607786	167009000	7	0.000758428	1.01819	Q803Q7_DANRE	Q803Q7	unreviewed	Q803Q7_DANRE	Fructose-bisphosphate aldolase (EC 4.1.2.13)	aldoaa aldoa cb79 sb:cb79 wu:fa28b10 wu:fb10b11	Danio rerio (Zebrafish) (Brachydanio rerio)	364		axonogenesis [GO:0007409]; brain development [GO:0007420]; fructose 1,6-bisphosphate metabolic process [GO:0030388]; glycolytic process [GO:0006096]; pigmentation [GO:0043473]; somitogenesis [GO:0001756]; thigmotaxis [GO:0001966]	cytosol [GO:0005829]	fructose-bisphosphate aldolase activity [GO:0004332]
sp|Q8JGS9|RS18_DANRE	163812000	10	0.000606993	72679000	7	0.000330053	0.443673	B3DLK0_DANRE	B3DLK0	unreviewed	B3DLK0_DANRE	Col2a1a protein (Collagen, type II, alpha 1a)	col2a1a col2a1 coll2a1 fb38c06 fc10c01 wu:fb38c06 wu:fc10c01	Danio rerio (Zebrafish) (Brachydanio rerio)	1421		axon guidance [GO:0007411]; collagen fibril organization [GO:0030199]; embryonic skeletal system development [GO:0048706]; eye morphogenesis [GO:0048592]; neural crest cell migration [GO:0001755]; notochord development [GO:0030903]; skeletal system development [GO:0001501]	collagen trimer [GO:0005581]; collagen-containing extracellular matrix [GO:0062023]; extracellular space [GO:0005615]	extracellular matrix structural constituent conferring tensile strength [GO:0030020]		Secreted {ECO:0000256|ARBA:ARBA00004613}.		SIGNAL 1..26; /evidence="ECO:0000256|SAM:SignalP"
tr|A0A8M1N7Z8|A0A8M1N7Z8_DANRE	162557000	7	0.000602343	93470000	7	0.00042447	0.574998	Q561Z7_DANRE	Q561Z7	unreviewed	Q561Z7_DANRE	trypsin (EC 3.4.21.4)	prss1 try wu:fb57g08 zgc:109701	Danio rerio (Zebrafish) (Brachydanio rerio)	247		proteolysis [GO:0006508]	extracellular space [GO:0005615]	serine-type endopeptidase activity [GO:0004252]		Secreted, extracellular space {ECO:0000256|ARBA:ARBA00004239}.		SIGNAL 1..15; /evidence="ECO:0000256|SAM:SignalP"
tr|Q7ZUI4|Q7ZUI4_DANRE	152771000	9	0.000566081	185466000	12	0.000842246	1.21401	Q1LWN2_DANRE	Q1LWN2	unreviewed	Q1LWN2_DANRE	Vitellogenin 1 (Vitellogenin 1 precursor)	vtg1 vg1 wu:fb63b05 wu:fb66b04 zfvg1 zgc:109796	Danio rerio (Zebrafish) (Brachydanio rerio)	1362		cellular response to estrogen stimulus [GO:0071391]; hatching [GO:0035188]; response to estradiol [GO:0032355]; response to xenobiotic stimulus [GO:0009410]		antioxidant activity [GO:0016209]; lipid transporter activity [GO:0005319]; nutrient reservoir activity [GO:0045735]				SIGNAL 1..15; /evidence="ECO:0000256|SAM:SignalP"
tr|Q6PBW4|Q6PBW4_DANRE	151890000	7	0.000562817	180670000	7	0.000820466	1.18948	Q7ZUI4_DANRE	Q7ZUI4	unreviewed	Q7ZUI4_DANRE	Thioredoxin	txna fb15h09 TXN wu:fb15h09 zgc:56493	Danio rerio (Zebrafish) (Brachydanio rerio)	108			cytoplasm [GO:0005737]; extracellular region [GO:0005576]; nucleus [GO:0005634]	protein-disulfide reductase activity [GO:0015035]
sp|Q9PV90|RLA0_DANRE	147300000	9	0.000545809	75654000	8	0.000343563	0.513605	ALDOB_DANRE	Q8JH71	reviewed	ALDOB_DANRE	Fructose-bisphosphate aldolase B (EC 4.1.2.13) (Liver-type aldolase)	aldob	Danio rerio (Zebrafish) (Brachydanio rerio)	364		fructose 1,6-bisphosphate metabolic process [GO:0030388]; glycolytic process [GO:0006096]	centriolar satellite [GO:0034451]; cytosol [GO:0005829]	fructose-1-phosphate aldolase activity [GO:0061609]; fructose-bisphosphate aldolase activity [GO:0004332]		Cytoplasm, cytoskeleton, microtubule organizing center, centrosome, centriolar satellite {ECO:0000250}.
tr|A7E2K4|A7E2K4_DANRE	146910000	11	0.000544364	95680000	7	0.000434506	0.651283	A0A0R4IAS2_DANRE	A0A0R4IAS2	unreviewed	A0A0R4IAS2_DANRE	Periplakin	ppl cb180 im:7140067 im:7149519 sb:cb180	Danio rerio (Zebrafish) (Brachydanio rerio)	1754		intermediate filament cytoskeleton organization [GO:0045104]; wound healing [GO:0042060]	cytoplasm [GO:0005737]; cytoskeleton [GO:0005856]; membrane [GO:0016020]	structural molecule activity [GO:0005198]		Cytoplasm {ECO:0000256|ARBA:ARBA00004496}.
tr|Q7ZUP6|Q7ZUP6_DANRE	146823000	15	0.000544042	160299400	19	0.000727958	1.09179	GBLP_DANRE	O42248	reviewed	GBLP_DANRE	Small ribosomal subunit protein RACK1 (Guanine nucleotide-binding protein subunit beta-2-like 1) (Receptor of activated protein kinase C) (RACK)	gnb2l1 rack1	Danio rerio (Zebrafish) (Brachydanio rerio)	317	FUNCTION: Involved in the recruitment, assembly and/or regulation of a variety of signaling molecules. Interacts with a wide variety of proteins and plays a role in many cellular processes (By similarity). Required for VANGL2 membrane localization, inhibits Wnt signaling and regulates cellular polarization and oriented cell division during gastrulation. {ECO:0000250, ECO:0000269|PubMed:21262816}.	angiogenesis [GO:0001525]; convergent extension involved in gastrulation [GO:0060027]; negative regulation of translational frameshifting [GO:2001125]; negative regulation of Wnt signaling pathway [GO:0030178]; positive regulation of gastrulation [GO:2000543]; regulation of cell division [GO:0051302]; regulation of establishment of cell polarity [GO:2000114]; regulation of protein localization [G…	cytoplasm [GO:0005737]; cytosol [GO:0005829]; nucleus [GO:0005634]; ribonucleoprotein complex [GO:1990904]; ribosome [GO:0005840]	protein kinase C binding [GO:0005080]; ribosome binding [GO:0043022]; translation regulator activity [GO:0045182]		Cytoplasm {ECO:0000269|PubMed:21262816}.
sp|Q6PC14|RL23_DANRE	146496000	6	0.00054283	37660000	4	0.000171023	0.257072	A0A8M9QBU7_DANRE	A0A8M9QBU7	unreviewed	A0A8M9QBU7_DANRE	Alpha-actinin-4 isoform X9	actn4 wu:fb53f05 zgc:63508	Danio rerio (Zebrafish) (Brachydanio rerio)	896		protein transport [GO:0015031]	anchoring junction [GO:0070161]; nucleus [GO:0005634]; perinuclear region of cytoplasm [GO:0048471]	actin binding [GO:0003779]; calcium ion binding [GO:0005509]
tr|A0A2R8Q924|A0A2R8Q924_DANRE	145890000	11	0.000540584	147672000	11	0.000670614	1.01221	Q804G7_DANRE	Q804G7	unreviewed	Q804G7_DANRE	Annexin	anxa4 anx4 ANXIV	Danio rerio (Zebrafish) (Brachydanio rerio)	321			cytoplasm [GO:0005737]; nucleus [GO:0005634]; plasma membrane [GO:0005886]; vesicle membrane [GO:0012506]; zymogen granule membrane [GO:0042589]	calcium ion binding [GO:0005509]; calcium-dependent phospholipid binding [GO:0005544]; phosphatidylserine binding [GO:0001786]		Zymogen granule membrane {ECO:0000256|ARBA:ARBA00024321}; Peripheral membrane protein {ECO:0000256|ARBA:ARBA00024321}.
tr|Q68EH2|Q68EH2_DANRE	145114000	12	0.000537709	103509000	11	0.000470059	0.713294	F1QZ50_DANRE	F1QZ50	unreviewed	F1QZ50_DANRE	AHNAK nucleoprotein (Neuroblast differentiation-associated protein AHNAK)	ahnak	Danio rerio (Zebrafish) (Brachydanio rerio)	6417		regulation of RNA splicing [GO:0043484]	costamere [GO:0043034]; cytoplasm [GO:0005737]; nucleus [GO:0005634]	oxidoreductase activity [GO:0016491]		Nucleus {ECO:0000256|ARBA:ARBA00004123}.
tr|A0A8M2BA47|A0A8M2BA47_DANRE	143044000	15	0.000530039	46647000	10	0.000211835	0.326102	PABPA_DANRE	F1QB54	reviewed	PABPA_DANRE	Polyadenylate-binding protein 1A (PABP-1A) (Poly(A)-binding protein 1A)	pabpc1a	Danio rerio (Zebrafish) (Brachydanio rerio)	634	FUNCTION: Binds the poly(A) tail of mRNA (By similarity). Prevents mRNA deadenylation and confers poly(A) stability (By similarity). Binds to N6-methyladenosine (m6A)-containing mRNAs (By similarity). Stimulates the translation of mRNAs to which it is bound, acting, at least in part, with dazl (By similarity). Involved in the maternal-to-zygotic transition in early embryo via interaction with ybx…	heart development [GO:0007507]; mRNA processing [GO:0006397]; regulation of translation [GO:0006417]; translation [GO:0006412]	cytoplasmic stress granule [GO:0010494]; cytosol [GO:0005829]; nucleus [GO:0005634]; ribonucleoprotein complex [GO:1990904]	mRNA 3'-UTR binding [GO:0003730]; poly(A) binding [GO:0008143]; poly(U) RNA binding [GO:0008266]		Cytoplasm {ECO:0000250|UniProtKB:P20965}. Note=Associated with polysomes. {ECO:0000250|UniProtKB:P20965}.
tr|A3KNR6|A3KNR6_DANRE	139000000	1	0.000515054	73200000	1	0.000332419	0.526619	IF2B1_DANRE	Q08CK7	reviewed	IF2B1_DANRE	Insulin-like growth factor 2 mRNA-binding protein 1 (IGF2 mRNA-binding protein 1) (IMP-1) (IGF-II mRNA-binding protein 1) (VICKZ family member 1)	igf2bp1 vickz1 zgc:152963	Danio rerio (Zebrafish) (Brachydanio rerio)	598	FUNCTION: RNA-binding factor that recruits target transcripts to cytoplasmic protein-RNA complexes (mRNPs). This transcript 'caging' into mRNPs allows mRNA transport and transient storage. It also modulates the rate and location at which target transcripts encounter the translational apparatus and shields them from endonuclease attacks or microRNA-mediated degradation. Preferentially binds to N6-…	CRD-mediated mRNA stabilization [GO:0070934]; mRNA transport [GO:0051028]; nervous system development [GO:0007399]; neural retina development [GO:0003407]; regulation of hepatocyte proliferation [GO:2000345]; regulation of translation [GO:0006417]	CRD-mediated mRNA stability complex [GO:0070937]; cytoplasm [GO:0005737]; cytoplasmic stress granule [GO:0010494]; cytosol [GO:0005829]; filopodium [GO:0030175]; growth cone [GO:0030426]; lamellipodium [GO:0030027]; nucleus [GO:0005634]; P-body [GO:0000932]; perinuclear region of cytoplasm [GO:0048471]	mRNA 3'-UTR binding [GO:0003730]; N6-methyladenosine-containing RNA reader activity [GO:1990247]		Nucleus {ECO:0000250}. Cytoplasm {ECO:0000250}. Cytoplasm, perinuclear region {ECO:0000250}. Cytoplasm, P-body {ECO:0000250|UniProtKB:Q9NZI8}. Cytoplasm, Stress granule {ECO:0000250|UniProtKB:Q9NZI8}. Cell projection, growth cone {ECO:0000250}. Cell projection, filopodium {ECO:0000250}. Cell projection, lamellipodium {ECO:0000250}.
tr|Q9I8N9|Q9I8N9_DANRE	135724000	5	0.000502915	295847000	6	0.00134351	2.17977	Q8JHH3_DANRE	Q8JHH3	unreviewed	Q8JHH3_DANRE	Small ribosomal subunit protein uS7 (40S ribosomal protein S5)	rps5 chunp6933 fc74e05 fj57h03 wu:fc74e05 wu:fj57h03	Danio rerio (Zebrafish) (Brachydanio rerio)	204	FUNCTION: Component of the small ribosomal subunit. The ribosome is a large ribonucleoprotein complex responsible for the synthesis of proteins in the cell. Part of the small subunit (SSU) processome, first precursor of the small eukaryotic ribosomal subunit. During the assembly of the SSU processome in the nucleolus, many ribosome biogenesis factors, an RNA chaperone and ribosomal proteins assoc…	ribosomal small subunit assembly [GO:0000028]; translation [GO:0006412]	cytosolic small ribosomal subunit [GO:0022627]; ribosome [GO:0005840]	mRNA binding [GO:0003729]; rRNA binding [GO:0019843]; structural constituent of ribosome [GO:0003735]
tr|F1R9V3|F1R9V3_DANRE	134000000	1	0.000496527	25800000	1	0.000117164	0.192537	ILF3_DANRE	Q6NXA4	reviewed	ILF3_DANRE	Interleukin enhancer-binding factor 3 homolog	ilf3 zgc:77030	Danio rerio (Zebrafish) (Brachydanio rerio)	833	FUNCTION: RNA-binding protein that plays an essential role in the biogenesis of circular RNAs (circRNAs) which are produced by back-splicing circularization of pre-mRNAs. Within the nucleus, promotes circRNAs processing by stabilizing the regulatory elements residing in the flanking introns of the circularized exons. Plays thereby a role in the back-splicing of a subset of circRNAs. As a conseque…	defense response to virus [GO:0051607]; spliceosome-depend formation of circular RNA [GO:0160091]	cytoplasm [GO:0005737]; nucleolus [GO:0005730]	DNA binding [GO:0003677]; double-stranded RNA binding [GO:0003725]; mRNA 3'-UTR AU-rich region binding [GO:0035925]; single-stranded RNA binding [GO:0003727]		Nucleus, nucleolus {ECO:0000250|UniProtKB:Q12906}. Cytoplasm {ECO:0000250|UniProtKB:Q12906}. Nucleus {ECO:0000250|UniProtKB:Q12906}.
tr|Q32PT3|Q32PT3_DANRE	133010000	5	0.000492859	152512000	8	0.000692594	1.14662	Q5XJ12_DANRE	Q5XJ12	unreviewed	Q5XJ12_DANRE	Stress-70 protein, mitochondrial (75 kDa glucose-regulated protein) (Heat shock 70 kDa protein 9)	hspa9 cb740 crs hspa9b wu:fc14d08 wu:fc27c10 wu:fc38a06	Danio rerio (Zebrafish) (Brachydanio rerio)	682		chaperone cofactor-dependent protein refolding [GO:0051085]; fin regeneration [GO:0031101]; hemopoiesis [GO:0030097]; iron-sulfur cluster assembly [GO:0016226]; protein refolding [GO:0042026]	cytoplasm [GO:0005737]; mitochondrial matrix [GO:0005759]; mitochondrion [GO:0005739]	ATP binding [GO:0005524]; ATP hydrolysis activity [GO:0016887]; ATP-dependent protein folding chaperone [GO:0140662]; heat shock protein binding [GO:0031072]; protein folding chaperone [GO:0044183]; unfolded protein binding [GO:0051082]
tr|A0A8M2BEA1|A0A8M2BEA1_DANRE	129245000	7	0.000478908	31716000	7	0.00014403	0.245394	RS8_DANRE	P62247	reviewed	RS8_DANRE	Small ribosomal subunit protein eS8 (40S ribosomal protein S8)	rps8	Danio rerio (Zebrafish) (Brachydanio rerio)	208	FUNCTION: Component of the small ribosomal subunit. The ribosome is a large ribonucleoprotein complex responsible for the synthesis of proteins in the cell. Part of the small subunit (SSU) processome, first precursor of the small eukaryotic ribosomal subunit. During the assembly of the SSU processome in the nucleolus, many ribosome biogenesis factors, an RNA chaperone and ribosomal proteins assoc…	chordate embryonic development [GO:0043009]; maturation of SSU-rRNA from tricistronic rRNA transcript (SSU-rRNA, 5.8S rRNA, LSU-rRNA) [GO:0000462]; regulation of cell cycle [GO:0051726]; ribosomal small subunit biogenesis [GO:0042274]; translation [GO:0006412]	cytosolic small ribosomal subunit [GO:0022627]; membrane [GO:0016020]; nucleolus [GO:0005730]; small-subunit processome [GO:0032040]	structural constituent of ribosome [GO:0003735]		Cytoplasm {ECO:0000250|UniProtKB:P62241}. Membrane {ECO:0000250|UniProtKB:P62241}; Lipid-anchor {ECO:0000250|UniProtKB:P62241}. Nucleus, nucleolus {ECO:0000250|UniProtKB:P62241}. Note=Localized in cytoplasmic mRNP granules containing untranslated mRNAs. {ECO:0000250|UniProtKB:P62241}.
tr|Q9DDU5|Q9DDU5_DANRE	128045000	6	0.000474461	132100000	7	0.000599898	1.03167	A0A0R4IL29_DANRE	A0A0R4IL29	unreviewed	A0A0R4IL29_DANRE	Calreticulin	calr3b calr3 calrl id:ibd1087 wu:fc59g10	Danio rerio (Zebrafish) (Brachydanio rerio)	417		ERAD pathway [GO:0036503]; protein folding [GO:0006457]	endoplasmic reticulum lumen [GO:0005788]; endoplasmic reticulum membrane [GO:0005789]	calcium ion binding [GO:0005509]; unfolded protein binding [GO:0051082]		Endoplasmic reticulum lumen {ECO:0000256|ARBA:ARBA00004319, ECO:0000256|PIRNR:PIRNR002356}.		SIGNAL 1..20; /evidence="ECO:0000256|RuleBase:RU362126"
sp|P62247|RS8_DANRE	127762000	10	0.000473412	154690400	13	0.000702486	1.21077	F1Q4N7_DANRE	F1Q4N7	unreviewed	F1Q4N7_DANRE	Acidic leucine-rich nuclear phosphoprotein 32 family member	anp32b cb908 fa99a11 wu:fa28c10 wu:fa99a11 wu:fb40e12 zgc:77745	Danio rerio (Zebrafish) (Brachydanio rerio)	259	FUNCTION: Multifunctional protein that is involved in the regulation of many processes. {ECO:0000256|RuleBase:RU369103}.	regulation of apoptotic process [GO:0042981]	nucleus [GO:0005634]	histone binding [GO:0042393]		Nucleus {ECO:0000256|ARBA:ARBA00004123, ECO:0000256|RuleBase:RU369103}.
tr|Q8AWD0|Q8AWD0_DANRE	127387000	10	0.000472023	162009000	12	0.000735722	1.27179	E7EZ90_DANRE	E7EZ90	unreviewed	E7EZ90_DANRE	Thimet oligopeptidase 1	thop1	Danio rerio (Zebrafish) (Brachydanio rerio)	707		peptide metabolic process [GO:0006518]; proteolysis [GO:0006508]	mitochondrial intermembrane space [GO:0005758]	metal ion binding [GO:0046872]; metalloendopeptidase activity [GO:0004222]				SIGNAL 1..33; /evidence="ECO:0000256|SAM:SignalP"
tr|Q6IQQ0|Q6IQQ0_DANRE	126350000	4	0.00046818	85040000	3	0.000386187	0.673051	Q6PBW3_DANRE	Q6PBW3	unreviewed	Q6PBW3_DANRE	Ribosomal protein S14	rps14 fa92e08 wu:fa92e08 zgc:73215	Danio rerio (Zebrafish) (Brachydanio rerio)	151		chordate embryonic development [GO:0043009]; erythrocyte development [GO:0048821]; erythrocyte maturation [GO:0043249]; ribosomal small subunit assembly [GO:0000028]; translation [GO:0006412]	cytosolic small ribosomal subunit [GO:0022627]	structural constituent of ribosome [GO:0003735]
sp|Q6P0V6|RL8_DANRE	125900000	7	0.000466513	91890000	9	0.000417295	0.729865	A9A1A_DANRE	Q7ZVB2	reviewed	A9A1A_DANRE	4-trimethylaminobutyraldehyde dehydrogenase A (TMABA-DH) (TMABADH) (EC 1.2.1.47) (Aldehyde dehydrogenase family 9 member A1-A) (EC 1.2.1.3)	aldh9a1a aldh9a1l	Danio rerio (Zebrafish) (Brachydanio rerio)	508	FUNCTION: Converts gamma-trimethylaminobutyraldehyde into gamma-butyrobetaine with high efficiency (in vitro). Can catalyze the irreversible oxidation of a broad range of aldehydes to the corresponding acids in an NAD-dependent reaction, but with low efficiency. {ECO:0000250|UniProtKB:P49189}.	aldehyde metabolic process [GO:0006081]; carnitine biosynthetic process [GO:0045329]; protein homotetramerization [GO:0051289]	cytosol [GO:0005829]	4-trimethylammoniobutyraldehyde dehydrogenase activity [GO:0047105]; aminobutyraldehyde dehydrogenase (NAD+) activity [GO:0019145]		Cytoplasm, cytosol {ECO:0000250|UniProtKB:Q9JLJ3}.
tr|Q9DGL6|Q9DGL6_DANRE	124203000	22	0.000460225	140182000	15	0.0006366	1.12865	A0A8M3AN20_DANRE	A0A8M3AN20	unreviewed	A0A8M3AN20_DANRE	Basement membrane-specific heparan sulfate proteoglycan core protein isoform X15	hspg2	Danio rerio (Zebrafish) (Brachydanio rerio)	3604		angiogenesis [GO:0001525]; blood vessel endothelial cell migration [GO:0043534]; embryonic viscerocranium morphogenesis [GO:0048703]; endothelial cell proliferation [GO:0001935]; neural crest cell differentiation [GO:0014033]; skeletal muscle tissue development [GO:0007519]	basement membrane [GO:0005604]; extracellular region [GO:0005576]; membrane [GO:0016020]	calcium ion binding [GO:0005509]		Secreted, extracellular space, extracellular matrix, basement membrane {ECO:0000256|ARBA:ARBA00004302}.		SIGNAL 1..29; /evidence="ECO:0000256|SAM:SignalP"
tr|Q6P6E2|Q6P6E2_DANRE	123930000	2	0.000459213	222000000	1	0.00100816	1.79133	Q7SYD3_DANRE	Q7SYD3	unreviewed	Q7SYD3_DANRE	Actinin alpha 3a (Alpha-actinin-3a)	actn3a ACTN2 actn3 actnl zgc:63559	Danio rerio (Zebrafish) (Brachydanio rerio)	896		actin cytoskeleton organization [GO:0030036]; muscle cell development [GO:0055001]	cell junction [GO:0030054]; cell projection [GO:0042995]; cortical actin cytoskeleton [GO:0030864]; plasma membrane [GO:0005886]; Z disc [GO:0030018]	actin filament binding [GO:0051015]; calcium ion binding [GO:0005509]
tr|Q6PBZ1|Q6PBZ1_DANRE	123740000	7	0.000458509	142210000	13	0.00064581	1.14926	Q08BF1_DANRE	Q08BF1	unreviewed	Q08BF1_DANRE	Carboxylic ester hydrolase (EC 3.1.1.-)	ces2a cbe ces2 im:6908784 si:dkey-38l12.2 zgc:153863	Danio rerio (Zebrafish) (Brachydanio rerio)	555				hydrolase activity [GO:0016787]				SIGNAL 1..18; /evidence="ECO:0000256|RuleBase:RU361235"
tr|A0A8M2B227|A0A8M2B227_DANRE	121601000	12	0.000450583	137632000	16	0.00062502	1.13183	A0A0R4INY2_DANRE	A0A0R4INY2	unreviewed	A0A0R4INY2_DANRE	Periostin, osteoblast-specific factor b	postnb	Danio rerio (Zebrafish) (Brachydanio rerio)	756		cell adhesion [GO:0007155]; extracellular matrix organization [GO:0030198]; muscle attachment [GO:0016203]	extracellular matrix [GO:0031012]; extracellular space [GO:0005615]	cell adhesion molecule binding [GO:0050839]		Secreted, extracellular space, extracellular matrix {ECO:0000256|ARBA:ARBA00004498}.		SIGNAL 1..22; /evidence="ECO:0000256|SAM:SignalP"
tr|F1QG80|F1QG80_DANRE	120972000	6	0.000448253	46170000	6	0.000209669	0.381659	A0A8M1NXI0_DANRE	A0A8M1NXI0	unreviewed	A0A8M1NXI0_DANRE	Protein disulfide-isomerase (EC 5.3.4.1)	pdia3 erp57 Grp58 sb:cb825	Danio rerio (Zebrafish) (Brachydanio rerio)	494		protein folding [GO:0006457]; response to endoplasmic reticulum stress [GO:0034976]	cell surface [GO:0009986]; endoplasmic reticulum [GO:0005783]; endoplasmic reticulum lumen [GO:0005788]; melanosome [GO:0042470]	protein disulfide isomerase activity [GO:0003756]		Endoplasmic reticulum lumen {ECO:0000256|ARBA:ARBA00004319}.		SIGNAL 1..17; /evidence="ECO:0000256|RuleBase:RU361130, ECO:0000313|RefSeq:NP_001186666.1"
tr|Q6P3L9|Q6P3L9_DANRE	119013000	16	0.000440994	107203000	10	0.000486835	0.900767	A0A8M2B824_DANRE	A0A8M2B824	unreviewed	A0A8M2B824_DANRE	Neural cell adhesion molecule 1a isoform X4	ncam1a fj56g09 ncam ncam1 wu:fj56g09	Danio rerio (Zebrafish) (Brachydanio rerio)	978		cell adhesion [GO:0007155]; posterior commissure morphogenesis [GO:0021961]	plasma membrane [GO:0005886]			Membrane {ECO:0000256|ARBA:ARBA00004167}; Single-pass membrane protein {ECO:0000256|ARBA:ARBA00004167}.	TRANSMEM 701..724; /note="Helical"; /evidence="ECO:0000256|SAM:Phobius"	SIGNAL 1..19; /evidence="ECO:0000256|SAM:SignalP"
tr|Q6P6E7|Q6P6E7_DANRE	118800000	3	0.000440204	7193000	3	3.26651e-05	0.0605471	B0UYS0_DANRE	B0UYS0	unreviewed	B0UYS0_DANRE	Keratin 15 (Keratin, type I cytoskeletal 15)	krt15 wu:fa91c06 wu:fa95d04 zgc:55334	Danio rerio (Zebrafish) (Brachydanio rerio)	460			cytoskeleton [GO:0005856]; intermediate filament [GO:0005882]	structural molecule activity [GO:0005198]
sp|Q90XG0|TPISB_DANRE	116253000	9	0.000430767	80070000	6	0.000363617	0.688756	Q5NJJ5_DANRE	Q5NJJ5	unreviewed	Q5NJJ5_DANRE	Matrilin-4	matn4 im:7137546 matrilin-4	Danio rerio (Zebrafish) (Brachydanio rerio)	944		system development [GO:0048731]	collagen-containing extracellular matrix [GO:0062023]; extracellular region [GO:0005576]	calcium ion binding [GO:0005509]; magnesium ion binding [GO:0000287]		Secreted {ECO:0000256|ARBA:ARBA00004613}.		SIGNAL 1..20; /evidence="ECO:0000256|SAM:SignalP"
sp|Q6PI52|CALM_DANRE	115860000	4	0.00042931	40283000	5	0.000182935	0.347687	B0BLX4_DANRE	B0BLX4	unreviewed	B0BLX4_DANRE	F-box only protein 2 (Zgc:175088)	fbxo2 zgc:175088	Danio rerio (Zebrafish) (Brachydanio rerio)	177		anatomical structure morphogenesis [GO:0009653]; ERAD pathway [GO:0036503]; glycoprotein catabolic process [GO:0006516]; SCF-dependent proteasomal ubiquitin-dependent protein catabolic process [GO:0031146]	cytoplasm [GO:0005737]; SCF ubiquitin ligase complex [GO:0019005]
tr|F1Q4N7|F1Q4N7_DANRE	115492000	10	0.000427947	69353000	9	0.000314949	0.6005	Q5RGK8_DANRE	Q5RGK8	unreviewed	Q5RGK8_DANRE	Staphylococcal nuclease domain-containing protein (EC 3.1.31.1)	snd1 SN4TDR TDRD11 wu:fc27g10	Danio rerio (Zebrafish) (Brachydanio rerio)	913	FUNCTION: Endonuclease that mediates miRNA decay of both protein-free and AGO2-loaded miRNAs. {ECO:0000256|PIRNR:PIRNR017179}.	mRNA catabolic process [GO:0006402]; regulatory ncRNA-mediated gene silencing [GO:0031047]	cytosol [GO:0005829]; RNAi effector complex [GO:0031332]	endonuclease activity, active with either ribo- or deoxyribonucleic acids and producing 3'-phosphomonoesters [GO:0016894]; RNA binding [GO:0003723]; RNA endonuclease activity [GO:0004521]		Cytoplasm {ECO:0000256|ARBA:ARBA00004496, ECO:0000256|PIRNR:PIRNR017179}.
tr|B8A4H6|B8A4H6_DANRE	115040000	7	0.000426272	32453000	6	0.000147377	0.282102	TPISA_DANRE	Q1MTI4	reviewed	TPISA_DANRE	Triosephosphate isomerase A (TIM-A) (EC 5.3.1.1) (Methylglyoxal synthase A) (EC 4.2.3.3) (Triose-phosphate isomerase A)	tpi1a si:dkey-89b17.2	Danio rerio (Zebrafish) (Brachydanio rerio)	248	FUNCTION: Triosephosphate isomerase is an extremely efficient metabolic enzyme that catalyzes the interconversion between dihydroxyacetone phosphate (DHAP) and D-glyceraldehyde-3-phosphate (G3P) in glycolysis and gluconeogenesis. {ECO:0000250|UniProtKB:P00939}.; FUNCTION: It is also responsible for the non-negligible production of methylglyoxal a reactive cytotoxic side-product that modifies and …	gluconeogenesis [GO:0006094]; glyceraldehyde-3-phosphate biosynthetic process [GO:0046166]; glycerol catabolic process [GO:0019563]; glycolytic process [GO:0006096]; methylglyoxal biosynthetic process [GO:0019242]	cytosol [GO:0005829]	methylglyoxal synthase activity [GO:0008929]; protein homodimerization activity [GO:0042803]; triose-phosphate isomerase activity [GO:0004807]		Cytoplasm {ECO:0000255|PROSITE-ProRule:PRU10127}.
tr|Q8JHH3|Q8JHH3_DANRE	114830000	7	0.000425494	35428000	5	0.000160887	0.308526	E7F2R8_DANRE	E7F2R8	unreviewed	E7F2R8_DANRE	Apolipoprotein D	apoda.2 si:dkey-52k20.7	Danio rerio (Zebrafish) (Brachydanio rerio)	189		brain development [GO:0007420]; lipid metabolic process [GO:0006629]; lipid transport [GO:0006869]; response to reactive oxygen species [GO:0000302]; tissue regeneration [GO:0042246]	cytoplasm [GO:0005737]	lipid binding [GO:0008289]				SIGNAL 1..19; /evidence="ECO:0000256|PIRNR:PIRNR036893"
tr|Q7ZV05|Q7ZV05_DANRE	114660000	10	0.000424864	69945000	11	0.000317637	0.610021	Q6P948_DANRE	Q6P948	unreviewed	Q6P948_DANRE	Pyruvate dehydrogenase E1 component subunit alpha (EC 1.2.4.1)	pdha1a im:6895726 pdha1 wu:fd18b01 wu:fo96f03 zgc:73271 zgc:86692	Danio rerio (Zebrafish) (Brachydanio rerio)	393	FUNCTION: The pyruvate dehydrogenase complex catalyzes the overall conversion of pyruvate to acetyl-CoA and CO(2), and thereby links the glycolytic pathway to the tricarboxylic cycle. {ECO:0000256|ARBA:ARBA00003754}.	acetyl-CoA biosynthetic process from pyruvate [GO:0006086]; glucose metabolic process [GO:0006006]	intracellular membrane-bounded organelle [GO:0043231]	pyruvate dehydrogenase (acetyl-transferring) activity [GO:0004739]
tr|Q9DGL5|Q9DGL5_DANRE	114008000	6	0.000422448	155089000	14	0.000704297	1.36033	A0A8M2BA47_DANRE	A0A8M2BA47	unreviewed	A0A8M2BA47_DANRE	Troponin I type 2a (Skeletal, fast), tandem duplicate 4 isoform X1	tnni2a.4 hm:zehn0173 tnni2 tropI-1d zgc:86800	Danio rerio (Zebrafish) (Brachydanio rerio)	178	FUNCTION: Troponin I is the inhibitory subunit of troponin, the thin filament regulatory complex which confers calcium-sensitivity to striated muscle actomyosin ATPase activity. {ECO:0000256|ARBA:ARBA00001988}.	cardiac muscle contraction [GO:0060048]; myofibril assembly [GO:0030239]; skeletal muscle contraction [GO:0003009]	troponin complex [GO:0005861]	actin binding [GO:0003779]
tr|A0A8M1NBP6|A0A8M1NBP6_DANRE	113185000	6	0.000419398	159260000	5	0.000723238	1.40708	B8JLQ3_DANRE	B8JLQ3	unreviewed	B8JLQ3_DANRE	Nucleolin	ncl fa12d03 wu:fa12d03 zgc:152810	Danio rerio (Zebrafish) (Brachydanio rerio)	704		heart looping [GO:0001947]; mRNA processing [GO:0006397]; ossification [GO:0001503]; regulation of cartilage development [GO:0061035]; regulation of fibroblast growth factor receptor signaling pathway [GO:0040036]; rRNA processing [GO:0006364]; rRNA transcription [GO:0009303]	cytoplasm [GO:0005737]; nucleolus [GO:0005730]; nucleus [GO:0005634]; ribonucleoprotein complex [GO:1990904]	DNA binding [GO:0003677]; mRNA binding [GO:0003729]		Nucleus, nucleolus {ECO:0000256|ARBA:ARBA00004604}.
tr|Q6IQI6|Q6IQI6_DANRE	111169000	4	0.000411928	111380000	4	0.000505803	1.0019	Q7ZVQ3_DANRE	Q7ZVQ3	unreviewed	Q7ZVQ3_DANRE	WD repeat domain 1 (WD repeat-containing protein 1)	wdr1 unm_t31103 wu:fa66e09 zgc:55793 zgc:77547	Danio rerio (Zebrafish) (Brachydanio rerio)	606
tr|Q6Q417|Q6Q417_DANRE	109753000	7	0.000406681	76960000	7	0.000349494	0.701211	A8E526_DANRE	A8E526	unreviewed	A8E526_DANRE	Large ribosomal subunit protein eL14 (60S ribosomal protein L14)	rpl14 mg:ab04f08 wu:fb96c03 zgc:111817	Danio rerio (Zebrafish) (Brachydanio rerio)	139		ribosomal large subunit biogenesis [GO:0042273]; translation [GO:0006412]	cytosolic large ribosomal subunit [GO:0022625]	RNA binding [GO:0003723]; structural constituent of ribosome [GO:0003735]
sp|Q8JH71|ALDOB_DANRE	108963000	11	0.000403754	75113000	12	0.000341106	0.689344	Q1LVL2_DANRE	Q1LVL2	unreviewed	Q1LVL2_DANRE	Alanine--tRNA ligase (EC 6.1.1.7) (Protein lactyltransferase AARS1)	aars1 AARS aars im:7146712 si:ch211-223o1.6 wu:fc48h07 zgc:113920	Danio rerio (Zebrafish) (Brachydanio rerio)	966	FUNCTION: Catalyzes the attachment of alanine to tRNA(Ala) in a two-step reaction: alanine is first activated by ATP to form Ala-AMP and then transferred to the acceptor end of tRNA(Ala). Also edits incorrectly charged tRNA(Ala) via its editing domain. {ECO:0000256|HAMAP-Rule:MF_03133}.	alanyl-tRNA aminoacylation [GO:0006419]	mitochondrion [GO:0005739]; nucleus [GO:0005634]	alanine-tRNA ligase activity [GO:0004813]; aminoacyl-tRNA editing activity [GO:0002161]; ATP binding [GO:0005524]; tRNA binding [GO:0000049]; zinc ion binding [GO:0008270]
tr|Q7ZV29|Q7ZV29_DANRE	108477000	14	0.000401953	110889000	8	0.000503574	1.02224	F1QGI3_DANRE	F1QGI3	unreviewed	F1QGI3_DANRE	Large ribosomal subunit protein uL23 (60S ribosomal protein L23a)	rpl23a	Danio rerio (Zebrafish) (Brachydanio rerio)	155	FUNCTION: Component of the large ribosomal subunit. The ribosome is a large ribonucleoprotein complex responsible for the synthesis of proteins in the cell. Binds a specific region on the 26S rRNA. May promote p53/TP53 degradation possibly through the stimulation of MDM2-mediated TP53 polyubiquitination. {ECO:0000256|ARBA:ARBA00045456}.	pancreas development [GO:0031016]; regulation of cell cycle [GO:0051726]; translation [GO:0006412]	cytosolic large ribosomal subunit [GO:0022625]	rRNA binding [GO:0019843]; structural constituent of ribosome [GO:0003735]
sp|Q6PBY1|RS3A_DANRE	107824000	11	0.000399534	230043000	17	0.00104468	2.1335	A0A8M1RKT8_DANRE	A0A8M1RKT8	unreviewed	A0A8M1RKT8_DANRE	Collagen alpha-1(XII) chain isoform X3	col12a1a	Danio rerio (Zebrafish) (Brachydanio rerio)	3067		endodermal cell differentiation [GO:0035987]; regeneration [GO:0031099]; regulation of axon regeneration [GO:0048679]	collagen trimer [GO:0005581]; collagen-containing extracellular matrix [GO:0062023]; extracellular region [GO:0005576]			Secreted, extracellular space, extracellular matrix {ECO:0000256|ARBA:ARBA00004498}.		SIGNAL 1..22; /evidence="ECO:0000256|SAM:SignalP"
tr|A0A286YBP4|A0A286YBP4_DANRE	107595000	7	0.000398685	101432000	7	0.000460627	0.94272	A0A8M6Z7Z5_DANRE	A0A8M6Z7Z5	unreviewed	A0A8M6Z7Z5_DANRE	Histone H1-like	LOC569982	Danio rerio (Zebrafish) (Brachydanio rerio)	200		nucleosome assembly [GO:0006334]	nucleosome [GO:0000786]; nucleus [GO:0005634]	DNA binding [GO:0003677]; structural constituent of chromatin [GO:0030527]		Nucleus {ECO:0000256|RuleBase:RU003894}.
tr|Q7T334|Q7T334_DANRE	107498000	17	0.000398326	98897000	15	0.000449115	0.919989	O93548_DANRE	O93548	unreviewed	O93548_DANRE	Embryonic 1 beta-globin (Embryonic beta globin e1) (Hemoglobin beta embryonic-1.1) (Hemoglobin beta embryonic-1.2) (MGC173646 protein) (Novel protein similar to embryonic 1 beta-globin (BE1)) (Novel protein similar to zebrafish embryonic 1 beta-globin (BE1)) (Si:busm1-118j2.5)	hbbe1.3 bE1 be1c hbbe1 hbbe1.1 hbbe1.2 hbbe1c MGC173646 OTTDARP00000001844 si:busm1-118j2.5 si:by119c3.2 si:ch211-5k11.12 SI:dZ118J2.7 SI:dZ118J2.9 bY119C3.2-001 dZ118J2.5-002 dZ118J2.7-001 dZ118J2.9-001	Danio rerio (Zebrafish) (Brachydanio rerio)	147		cellular oxidant detoxification [GO:0098869]; hydrogen peroxide catabolic process [GO:0042744]	haptoglobin-hemoglobin complex [GO:0031838]; hemoglobin complex [GO:0005833]	heme binding [GO:0020037]; metal ion binding [GO:0046872]; organic acid binding [GO:0043177]; oxygen binding [GO:0019825]; oxygen carrier activity [GO:0005344]
tr|Q6IMW7|Q6IMW7_DANRE	106910000	4	0.000396147	591832000	6	0.00268765	5.5358	A0A8M1N882_DANRE	A0A8M1N882	unreviewed	A0A8M1N882_DANRE	Alpha-actinin-2b	actn2b actn2 wu:fd44c03 zgc:123223	Danio rerio (Zebrafish) (Brachydanio rerio)	895		actin cytoskeleton organization [GO:0030036]; eye development [GO:0001654]; heart development [GO:0007507]; muscle cell development [GO:0055001]; myofibril assembly [GO:0030239]; sarcomere organization [GO:0045214]; skeletal muscle fiber development [GO:0048741]	cell junction [GO:0030054]; cell projection [GO:0042995]; cortical actin cytoskeleton [GO:0030864]; plasma membrane [GO:0005886]; Z disc [GO:0030018]	actin filament binding [GO:0051015]; calcium ion binding [GO:0005509]
tr|A0A8M1RPD2|A0A8M1RPD2_DANRE	106255000	21	0.00039372	123074000	26	0.000558909	1.15829	RLA0_DANRE	Q9PV90	reviewed	RLA0_DANRE	Large ribosomal subunit protein uL10 (60S acidic ribosomal protein P0) (60S ribosomal protein L10E)	rplp0 arp	Danio rerio (Zebrafish) (Brachydanio rerio)	319	FUNCTION: Ribosomal protein P0 is the functional equivalent of E.coli protein L10.	chordate embryonic development [GO:0043009]; cytoplasmic translation [GO:0002181]; ribosome biogenesis [GO:0042254]	cytosolic large ribosomal subunit [GO:0022625]; nucleus [GO:0005634]	large ribosomal subunit rRNA binding [GO:0070180]; structural constituent of ribosome [GO:0003735]		Nucleus {ECO:0000250|UniProtKB:P05388}. Cytoplasm {ECO:0000250|UniProtKB:P05388}.
tr|A2BGX6|A2BGX6_DANRE	106000000	1	0.000392775	19000000	1	8.62836e-05	0.179245	Q7SXL4_DANRE	Q7SXL4	unreviewed	Q7SXL4_DANRE	Nucleoside diphosphate kinase (EC 2.7.4.6)	nme2b.2 NDPK-Z2 ndpkz2 NM23-Z2 nme2b2	Danio rerio (Zebrafish) (Brachydanio rerio)	153		CTP biosynthetic process [GO:0006241]; GTP biosynthetic process [GO:0006183]; regulation of apoptotic process [GO:0042981]; UTP biosynthetic process [GO:0006228]	cell projection [GO:0042995]; cytoplasm [GO:0005737]	ATP binding [GO:0005524]; nucleoside diphosphate kinase activity [GO:0004550]		Cell projection {ECO:0000256|ARBA:ARBA00004316}.
tr|Q7T3L3|Q7T3L3_DANRE	105654000	16	0.000391493	68790000	14	0.000312392	0.651088	F1QV31_DANRE	F1QV31	unreviewed	F1QV31_DANRE	Keratin 5 (Keratin, type II cytoskeletal 5)	krt5 ckii wu:fb02h09 wu:fj02d02 wu:fk78b12 zfCKII	Danio rerio (Zebrafish) (Brachydanio rerio)	566		fin regeneration [GO:0031101]; intermediate filament organization [GO:0045109]; keratinization [GO:0031424]	keratin filament [GO:0045095]	structural constituent of skin epidermis [GO:0030280]
sp|Q6IQM2|CYC_DANRE	104870000	3	0.000388588	133805000	5	0.000607641	1.27591	A0A0R4IGP6_DANRE	A0A0R4IGP6	unreviewed	A0A0R4IGP6_DANRE	Pyruvate kinase (EC 2.7.1.40)	pkma cb1029 fj33f03 pkm2 pkm2a wu:fj33f03	Danio rerio (Zebrafish) (Brachydanio rerio)	532		glycolytic process [GO:0006096]; sprouting angiogenesis [GO:0002040]	cytoplasm [GO:0005737]	ATP binding [GO:0005524]; kinase activity [GO:0016301]; magnesium ion binding [GO:0000287]; potassium ion binding [GO:0030955]; pyruvate kinase activity [GO:0004743]
tr|Q1LYB7|Q1LYB7_DANRE	104255000	15	0.000386309	47053000	9	0.000213679	0.451326	SRS1B_DANRE	Q6NYA0	reviewed	SRS1B_DANRE	Serine/arginine-rich splicing factor 1B (Splicing factor, arginine/serine-rich 1) (Splicing factor, arginine/serine-rich 1B)	srsf1b sfrs1 sfrs1b zgc:111894 zgc:65898 zgc:76897	Danio rerio (Zebrafish) (Brachydanio rerio)	245	FUNCTION: May play a role in preventing exon skipping, ensuring the accuracy of splicing and regulating alternative splicing. {ECO:0000250}.	alternative mRNA splicing, via spliceosome [GO:0000380]	cytoplasm [GO:0005737]; nuclear speck [GO:0016607]	mRNA binding [GO:0003729]		Cytoplasm {ECO:0000250|UniProtKB:Q07955}. Nucleus speckle {ECO:0000250|UniProtKB:Q07955}. Note=In nuclear speckles. Shuttles between the nucleus and the cytoplasm. {ECO:0000250|UniProtKB:Q07955}.
tr|Q6DHP2|Q6DHP2_DANRE	102730000	3	0.000380658	51600000	2	0.000234328	0.502288	E7FBA9_DANRE	E7FBA9	unreviewed	E7FBA9_DANRE	trypsin (EC 3.4.21.4)	prss59.2 si:ch73-103b2.3	Danio rerio (Zebrafish) (Brachydanio rerio)	242		proteolysis [GO:0006508]	extracellular space [GO:0005615]	serine-type endopeptidase activity [GO:0004252]		Secreted, extracellular space {ECO:0000256|ARBA:ARBA00004239}.		SIGNAL 1..15; /evidence="ECO:0000256|SAM:SignalP"
tr|Q6NYW8|Q6NYW8_DANRE	102017000	8	0.000378016	124664000	10	0.000566129	1.22199	A0A286YAZ4_DANRE	A0A286YAZ4	unreviewed	A0A286YAZ4_DANRE	Clathrin heavy chain	cltca	Danio rerio (Zebrafish) (Brachydanio rerio)	1684	FUNCTION: Clathrin is the major protein of the polyhedral coat of coated pits and vesicles. {ECO:0000256|PIRNR:PIRNR002290}.	clathrin coat assembly [GO:0048268]; intracellular protein transport [GO:0006886]; mitotic cell cycle [GO:0000278]; receptor-mediated endocytosis [GO:0006898]	clathrin coat of coated pit [GO:0030132]; clathrin coat of trans-Golgi network vesicle [GO:0030130]; clathrin complex [GO:0071439]; clathrin-coated endocytic vesicle [GO:0045334]; spindle [GO:0005819]	clathrin light chain binding [GO:0032051]; structural molecule activity [GO:0005198]		Cytoplasmic vesicle membrane {ECO:0000256|PIRNR:PIRNR002290}; Peripheral membrane protein {ECO:0000256|PIRNR:PIRNR002290}; Cytoplasmic side {ECO:0000256|PIRNR:PIRNR002290}. Membrane, coated pit {ECO:0000256|PIRNR:PIRNR002290}; Peripheral membrane protein {ECO:0000256|PIRNR:PIRNR002290}; Cytoplasmic side {ECO:0000256|PIRNR:PIRNR002290}.
sp|O42248|GBLP_DANRE	99140000	11	0.000367356	136420000	13	0.000619516	1.37603	LAMC1_DANRE	Q1LVF0	reviewed	LAMC1_DANRE	Laminin subunit gamma-1	lamc1	Danio rerio (Zebrafish) (Brachydanio rerio)	1593	FUNCTION: Binding to cells via a high affinity receptor, laminin is thought to mediate the attachment, migration and organization of cells into tissues during embryonic development by interacting with other extracellular matrix components. {ECO:0000250}.	animal organ morphogenesis [GO:0009887]; axon guidance [GO:0007411]; brain development [GO:0007420]; brain morphogenesis [GO:0048854]; cell adhesion [GO:0007155]; detection of light stimulus involved in visual perception [GO:0050908]; eye development [GO:0001654]; muscle organ development [GO:0007517]; notochord development [GO:0030903]; notochord morphogenesis [GO:0048570]; optokinetic behavior …	basement membrane [GO:0005604]; extracellular region [GO:0005576]			Secreted, extracellular space, extracellular matrix, basement membrane {ECO:0000250}.		SIGNAL 1..19; /evidence="ECO:0000255"
tr|A0A8M1NV21|A0A8M1NV21_DANRE	98153000	13	0.000363699	72923000	15	0.000331161	0.742952	A0A0R4IQM9_DANRE	A0A0R4IQM9	unreviewed	A0A0R4IQM9_DANRE	Syntaxin-binding protein 1a	stxbp1a fj43h10 stxbp1 wu:fj36d12 wu:fj43h10 zgc:114171	Danio rerio (Zebrafish) (Brachydanio rerio)	603		intracellular protein transport [GO:0006886]; presynaptic dense core vesicle exocytosis [GO:0099525]; vesicle docking involved in exocytosis [GO:0006904]	cytosol [GO:0005829]; plasma membrane [GO:0005886]; presynapse [GO:0098793]; secretory granule [GO:0030141]	syntaxin-1 binding [GO:0017075]
tr|Q7ZYZ4|Q7ZYZ4_DANRE	96848000	4	0.000358863	265600000	4	0.00120615	2.74244	E7FE90_DANRE	E7FE90	unreviewed	E7FE90_DANRE	Fetuin B	fetub im:6910148	Danio rerio (Zebrafish) (Brachydanio rerio)	499			extracellular region [GO:0005576]; extracellular space [GO:0005615]	cysteine-type endopeptidase inhibitor activity [GO:0004869]; endopeptidase inhibitor activity [GO:0004866]		Secreted {ECO:0000256|ARBA:ARBA00004613}.		SIGNAL 1..19; /evidence="ECO:0000256|SAM:SignalP"
tr|Q3B732|Q3B732_DANRE	96520000	9	0.000357648	456000	1	2.07081e-06	0.00472441	RS3A_DANRE	Q6PBY1	reviewed	RS3A_DANRE	Small ribosomal subunit protein eS1 (40S ribosomal protein S3a)	rps3a	Danio rerio (Zebrafish) (Brachydanio rerio)	267	FUNCTION: Component of the small ribosomal subunit. The ribosome is a large ribonucleoprotein complex responsible for the synthesis of proteins in the cell. Part of the small subunit (SSU) processome, first precursor of the small eukaryotic ribosomal subunit. During the assembly of the SSU processome in the nucleolus, many ribosome biogenesis factors, an RNA chaperone and ribosomal proteins assoc…	chordate embryonic development [GO:0043009]; ribosomal small subunit biogenesis [GO:0042274]; translation [GO:0006412]	cytosol [GO:0005829]; cytosolic small ribosomal subunit [GO:0022627]; nucleolus [GO:0005730]; small-subunit processome [GO:0032040]	structural constituent of ribosome [GO:0003735]		Cytoplasm {ECO:0000250|UniProtKB:P97351, ECO:0000255|HAMAP-Rule:MF_03122}. Nucleus {ECO:0000250|UniProtKB:P97351, ECO:0000255|HAMAP-Rule:MF_03122}. Nucleus, nucleolus {ECO:0000250|UniProtKB:P61247}.
tr|A0A8M1N5I8|A0A8M1N5I8_DANRE	95124000	12	0.000352475	142854200	10	0.000648735	1.50177	BHMT1_DANRE	Q32LQ4	reviewed	BHMT1_DANRE	Betaine--homocysteine S-methyltransferase 1 (EC 2.1.1.5)	bhmt wu:fb53h01 zgc:123027	Danio rerio (Zebrafish) (Brachydanio rerio)	400	FUNCTION: Involved in the regulation of homocysteine metabolism. Converts betaine and homocysteine to dimethylglycine and methionine, respectively. This reaction is also required for the irreversible oxidation of choline (By similarity). {ECO:0000250}.	amino-acid betaine catabolic process [GO:0006579]; digestive system development [GO:0055123]; L-methionine salvage [GO:0071267]; methylation [GO:0032259]; type B pancreatic cell development [GO:0003323]	cytosol [GO:0005829]	betaine-homocysteine S-methyltransferase activity [GO:0047150]; zinc ion binding [GO:0008270]		Cytoplasm {ECO:0000250}.
tr|Q7ZW95|Q7ZW95_DANRE	93823000	15	0.000347654	56735000	13	0.000257647	0.604702	A0A8M6YUB5_DANRE	A0A8M6YUB5	unreviewed	A0A8M6YUB5_DANRE	Collagen alpha-1(XII) chain isoform X4	col12a1b	Danio rerio (Zebrafish) (Brachydanio rerio)	3615		cell adhesion [GO:0007155]; endodermal cell differentiation [GO:0035987]; regeneration [GO:0031099]; regulation of axon regeneration [GO:0048679]	collagen trimer [GO:0005581]; collagen-containing extracellular matrix [GO:0062023]; extracellular region [GO:0005576]			Secreted, extracellular space {ECO:0000256|ARBA:ARBA00004239}.		SIGNAL 1..22; /evidence="ECO:0000256|SAM:SignalP"
sp|Q7ZWJ4|RL18A_DANRE	93738000	8	0.000347339	96776000	7	0.000439483	1.03241	Q561T4_DANRE	Q561T4	unreviewed	Q561T4_DANRE	Aminopeptidase-like 1 (Probable aminopeptidase NPEPL1)	npepl1 wu:fi27h09 wu:fj47h12 zgc:112459	Danio rerio (Zebrafish) (Brachydanio rerio)	525		proteolysis [GO:0006508]	cytoplasm [GO:0005737]	manganese ion binding [GO:0030145]; metalloaminopeptidase activity [GO:0070006]; peptidase activity [GO:0008233]
sp|Q8JHJ1|RL35_DANRE	93537000	5	0.000346594	53600000	3	0.000243411	0.573035	A4IG19_DANRE	A4IG19	unreviewed	A4IG19_DANRE	Alpha-1,4 glucan phosphorylase (EC 2.4.1.1)	pygb CH211-79L10.3-001	Danio rerio (Zebrafish) (Brachydanio rerio)	843	FUNCTION: Allosteric enzyme that catalyzes the rate-limiting step in glycogen catabolism, the phosphorolytic cleavage of glycogen to produce glucose-1-phosphate, and plays a central role in maintaining cellular and organismal glucose homeostasis. {ECO:0000256|RuleBase:RU000587}.; FUNCTION: Glycogen phosphorylase that regulates glycogen mobilization. Phosphorylase is an important allosteric enzyme…	glycogen catabolic process [GO:0005980]	cytoplasm [GO:0005737]	glycogen phosphorylase activity [GO:0008184]; maltodextrin phosphorylase activity [GO:0031220]; pyridoxal phosphate binding [GO:0030170]
tr|A0A0R4INY2|A0A0R4INY2_DANRE	93170000	12	0.000345234	33390000	9	0.000151632	0.358377	Q6NXB9_DANRE	Q6NXB9	unreviewed	Q6NXB9_DANRE	Protein disulfide-isomerase (EC 5.3.4.1)	pdia7 erp57l1 zgc:77086	Danio rerio (Zebrafish) (Brachydanio rerio)	488		protein folding [GO:0006457]; response to endoplasmic reticulum stress [GO:0034976]	cell surface [GO:0009986]; endoplasmic reticulum [GO:0005783]; endoplasmic reticulum lumen [GO:0005788]; melanosome [GO:0042470]	protein disulfide isomerase activity [GO:0003756]		Endoplasmic reticulum lumen {ECO:0000256|ARBA:ARBA00004319}.		SIGNAL 1..19; /evidence="ECO:0000256|RuleBase:RU361130"
sp|Q9PVK5|LDHA_DANRE	92569000	5	0.000343007	76223000	6	0.000346147	0.823418	Q567N5_DANRE	Q567N5	unreviewed	Q567N5_DANRE	Large ribosomal subunit protein eL6 (60S ribosomal protein L6)	rpl6 wu:fa93h05 wu:fb26a11 zgc:111805	Danio rerio (Zebrafish) (Brachydanio rerio)	265	FUNCTION: Component of the large ribosomal subunit. The ribosome is a large ribonucleoprotein complex responsible for the synthesis of proteins in the cell. {ECO:0000256|ARBA:ARBA00034092}.	chordate embryonic development [GO:0043009]; cytoplasmic translation [GO:0002181]; pancreas development [GO:0031016]	cytosolic large ribosomal subunit [GO:0022625]	RNA binding [GO:0003723]; structural constituent of ribosome [GO:0003735]
tr|Q5XTN0|Q5XTN0_DANRE	91950000	8	0.000340714	71610000	7	0.000325198	0.778793	Q8AWD0_DANRE	Q8AWD0	unreviewed	Q8AWD0_DANRE	Voltage-dependent anion-selective channel protein 2	vdac2 wu:fa01a08 wu:fa98a10 wu:fb50g11 zgc:55795 zgc:77621	Danio rerio (Zebrafish) (Brachydanio rerio)	283		calcium import into the mitochondrion [GO:0036444]; fin regeneration [GO:0031101]; regulation of heart contraction [GO:0008016]	mitochondrial outer membrane [GO:0005741]; plasma membrane [GO:0005886]; pore complex [GO:0046930]	channel activity [GO:0015267]; identical protein binding [GO:0042802]; porin activity [GO:0015288]; voltage-gated monoatomic anion channel activity [GO:0008308]		Mitochondrion outer membrane {ECO:0000256|ARBA:ARBA00004294}.
tr|Q7ZUI0|Q7ZUI0_DANRE	90924000	7	0.000336912	64668000	6	0.000293673	0.711231	RL13_DANRE	Q90Z10	reviewed	RL13_DANRE	Large ribosomal subunit protein eL13 (60S ribosomal protein L13)	rpl13	Danio rerio (Zebrafish) (Brachydanio rerio)	211	FUNCTION: Component of the ribosome, a large ribonucleoprotein complex responsible for the synthesis of proteins in the cell. The small ribosomal subunit (SSU) binds messenger RNAs (mRNAs) and translates the encoded message by selecting cognate aminoacyl-transfer RNA (tRNA) molecules. The large subunit (LSU) contains the ribosomal catalytic site termed the peptidyl transferase center (PTC), which…	embryonic cranial skeleton morphogenesis [GO:0048701]; regulation of cell cycle [GO:0051726]; translation [GO:0006412]	cytosolic large ribosomal subunit [GO:0022625]	RNA binding [GO:0003723]; structural constituent of ribosome [GO:0003735]		Cytoplasm {ECO:0000250|UniProtKB:P26373}.
tr|F1R8W3|F1R8W3_DANRE	90818000	12	0.000336519	129461000	20	0.000587914	1.4255	A0A8M9PYS6_DANRE	A0A8M9PYS6	unreviewed	A0A8M9PYS6_DANRE	Uncharacterized protein isoform X1	wu:fj22d03 fj22d03 zgc:136930	Danio rerio (Zebrafish) (Brachydanio rerio)	505	FUNCTION: Vimentins are class-III intermediate filaments found in various non-epithelial cells, especially mesenchymal cells. Vimentin is attached to the nucleus, endoplasmic reticulum, and mitochondria, either laterally or terminally. {ECO:0000256|ARBA:ARBA00002825}.	intermediate filament organization [GO:0045109]; keratinization [GO:0031424]	keratin filament [GO:0045095]	structural constituent of skin epidermis [GO:0030280]
tr|Q6DGL0|Q6DGL0_DANRE	89459000	6	0.000331484	99809000	6	0.000453257	1.1157	Q24JV3_DANRE	Q24JV3	unreviewed	Q24JV3_DANRE	Large ribosomal subunit protein eL31 (60S ribosomal protein L31)	rpl31 fe38a04 wu:fe38a04 zgc:136896	Danio rerio (Zebrafish) (Brachydanio rerio)	123		cytoplasmic translation [GO:0002181]	cytosolic large ribosomal subunit [GO:0022625]	structural constituent of ribosome [GO:0003735]
tr|Q6DHL6|Q6DHL6_DANRE	87390000	8	0.000323817	49420000	6	0.000224428	0.565511	Q7ZWF5_DANRE	Q7ZWF5	unreviewed	Q7ZWF5_DANRE	Aspartate aminotransferase (EC 2.6.1.1)	got2b fj40h07 wu:fj40h07 zgc:56425	Danio rerio (Zebrafish) (Brachydanio rerio)	428		aspartate catabolic process [GO:0006533]; biosynthetic process [GO:0009058]	mitochondrion [GO:0005739]	L-aspartate:2-oxoglutarate aminotransferase activity [GO:0004069]; pyridoxal phosphate binding [GO:0030170]
sp|Q98TZ8|FLOT2_DANRE	84622000	12	0.00031356	45944000	13	0.000208643	0.542932	A0A8M9QHJ0_DANRE	A0A8M9QHJ0	unreviewed	A0A8M9QHJ0_DANRE	Heterogeneous nuclear ribonucleoprotein A1a isoform X1	hnrnpa1a zgc:66127	Danio rerio (Zebrafish) (Brachydanio rerio)	417		mRNA splicing, via spliceosome [GO:0000398]	catalytic step 2 spliceosome [GO:0071013]	mRNA 3'-UTR binding [GO:0003730]
tr|Q5NJJ5|Q5NJJ5_DANRE	82580800	11	0.000305997	107807000	16	0.000489578	1.30547	A0A140LFZ1_DANRE	A0A140LFZ1	unreviewed	A0A140LFZ1_DANRE	Histone H1-like (Si:ch73-368j24.11)	si:ch73-368j24.11	Danio rerio (Zebrafish) (Brachydanio rerio)	205		chromosome condensation [GO:0030261]; negative regulation of DNA recombination [GO:0045910]; nucleosome assembly [GO:0006334]	nucleosome [GO:0000786]; nucleus [GO:0005634]	double-stranded DNA binding [GO:0003690]; nucleosomal DNA binding [GO:0031492]; structural constituent of chromatin [GO:0030527]		Nucleus {ECO:0000256|RuleBase:RU003894}.
tr|Q6NXC1|Q6NXC1_DANRE	81472000	21	0.000301888	93246000	12	0.000423453	1.14452	Q7ZVG1_DANRE	Q7ZVG1	unreviewed	Q7ZVG1_DANRE	3-ketoacyl-CoA thiolase, mitochondrial (EC 2.3.1.16) (Zgc:56036)	acaa2 fb59b11 wu:fb59b11 zgc:56036	Danio rerio (Zebrafish) (Brachydanio rerio)	397		fatty acid beta-oxidation [GO:0006635]; lymph vessel development [GO:0001945]; regulation of fatty acid beta-oxidation [GO:0031998]	mitochondrion [GO:0005739]	acetyl-CoA C-acetyltransferase activity [GO:0003985]
tr|A0A0R4IPV5|A0A0R4IPV5_DANRE	80041000	14	0.000296586	68908000	15	0.000312928	0.860909	Q804H2_DANRE	Q804H2	unreviewed	Q804H2_DANRE	Annexin	anxa1a anx1a anxa1 wu:fa01d11 wu:fa05d11 wu:fk69h01	Danio rerio (Zebrafish) (Brachydanio rerio)	340		cellular response to glucocorticoid stimulus [GO:0071385]; fin regeneration [GO:0031101]; phagocytosis [GO:0006909]; signal transduction [GO:0007165]	basolateral plasma membrane [GO:0016323]; cilium [GO:0005929]; cytoplasm [GO:0005737]; nucleus [GO:0005634]; plasma membrane [GO:0005886]; vesicle membrane [GO:0012506]	calcium ion binding [GO:0005509]; calcium-dependent phospholipid binding [GO:0005544]; phosphatidylserine binding [GO:0001786]; phospholipase A2 inhibitor activity [GO:0019834]		Basolateral cell membrane {ECO:0000256|ARBA:ARBA00004187}. Cell projection, cilium {ECO:0000256|ARBA:ARBA00004138}. Cytoplasm {ECO:0000256|ARBA:ARBA00004496}. Nucleus {ECO:0000256|ARBA:ARBA00004123}.
tr|Q4VBV2|Q4VBV2_DANRE	79700000	2	0.000295322	11300000	1	5.1316e-05	0.141782	A0A8M1PDD1_DANRE	A0A8M1PDD1	unreviewed	A0A8M1PDD1_DANRE	Glucose-6-phosphate isomerase a (EC 5.3.1.9)	gpia gpi PGI pgi-1 wu:fc02c05 zgc:86919	Danio rerio (Zebrafish) (Brachydanio rerio)	553		gluconeogenesis [GO:0006094]; glucose 6-phosphate metabolic process [GO:0051156]; glycolytic process [GO:0006096]	cytosol [GO:0005829]	carbohydrate derivative binding [GO:0097367]; glucose-6-phosphate isomerase activity [GO:0004347]; monosaccharide binding [GO:0048029]
tr|A0A0R4IBX9|A0A0R4IBX9_DANRE	79140000	5	0.000293247	6260000	1	2.84282e-05	0.0791003	A0A8M1PHT1_DANRE	A0A8M1PHT1	unreviewed	A0A8M1PHT1_DANRE	Peptidyl-prolyl cis-trans isomerase A (EC 5.2.1.8)	ppiaa Cyp1 fa93g09 ppia PPIA-2 wu:fa93g09 wu:fb05e11 wu:fb13h02 wu:fb15a05	Danio rerio (Zebrafish) (Brachydanio rerio)	164		apoptotic process [GO:0006915]; protein folding [GO:0006457]	cytoplasm [GO:0005737]; extracellular region [GO:0005576]; mitochondrion [GO:0005739]; nucleus [GO:0005634]	cyclosporin A binding [GO:0016018]; peptidyl-prolyl cis-trans isomerase activity [GO:0003755]; RNA polymerase II CTD heptapeptide repeat P3 isomerase activity [GO:0140839]; RNA polymerase II CTD heptapeptide repeat P6 isomerase activity [GO:0140840]
tr|A0A8M1N882|A0A8M1N882_DANRE	78950000	16	0.000292543	75062000	13	0.000340875	0.950754	Q803T5_DANRE	Q803T5	unreviewed	Q803T5_DANRE	Adenosylhomocysteinase (EC 3.13.2.1)	ahcy AHCY cb1079 D150 ducttrip hm:zeh1173 hm:zeh1364 wu:fj67b02	Danio rerio (Zebrafish) (Brachydanio rerio)	433	FUNCTION: Catalyzes the hydrolysis of S-adenosyl-L-homocysteine to form adenosine and homocysteine. Binds copper ions. {ECO:0000256|ARBA:ARBA00045926}.	one-carbon metabolic process [GO:0006730]; S-adenosylmethionine cycle [GO:0033353]	cytosol [GO:0005829]	adenosylhomocysteinase activity [GO:0004013]
tr|A0A8M3AV82|A0A8M3AV82_DANRE	77944000	27	0.000288816	39795000	15	0.000180719	0.510559	A0A8M1N8U3_DANRE	A0A8M1N8U3	unreviewed	A0A8M1N8U3_DANRE	Cold inducible RNA binding protein b isoform 1	cirbpb cirbp wu:fb12c11 wu:fi20g12 zgc:136559	Danio rerio (Zebrafish) (Brachydanio rerio)	206		positive regulation of mRNA splicing, via spliceosome [GO:0048026]; response to cold [GO:0009409]	cytoplasm [GO:0005737]; nucleoplasm [GO:0005654]; spliceosomal complex [GO:0005681]	RNA binding [GO:0003723]		Cytoplasm {ECO:0000256|ARBA:ARBA00004496}. Nucleus, nucleoplasm {ECO:0000256|ARBA:ARBA00004642}.
sp|Q6PH57|GBB1_DANRE	77765000	7	0.000288152	50551000	9	0.000229564	0.650048	Q7ZVL9_DANRE	Q7ZVL9	unreviewed	Q7ZVL9_DANRE	Rab GDP dissociation inhibitor	gdi2 fc09e02 Gdi3 wu:fc09e02 zgc:55919 zgc:77120	Danio rerio (Zebrafish) (Brachydanio rerio)	448	FUNCTION: GDP-dissociation inhibitor preventing the GDP to GTP exchange of most Rab proteins. By keeping these small GTPases in their inactive GDP-bound form regulates intracellular membrane trafficking. Negatively regulates protein transport to the cilium and ciliogenesis through the inhibition of RAB8A. {ECO:0000256|ARBA:ARBA00045960}.; FUNCTION: Regulates the GDP/GTP exchange reaction of most …	protein transport [GO:0015031]; small GTPase-mediated signal transduction [GO:0007264]; vesicle-mediated transport [GO:0016192]	cytosol [GO:0005829]; membrane [GO:0016020]	GTPase activator activity [GO:0005096]; Rab GDP-dissociation inhibitor activity [GO:0005093]		Cytoplasm {ECO:0000256|ARBA:ARBA00004496, ECO:0000256|RuleBase:RU363124}. Membrane {ECO:0000256|ARBA:ARBA00004170}; Peripheral membrane protein {ECO:0000256|ARBA:ARBA00004170}.
tr|B2GRW6|B2GRW6_DANRE	77430000	4	0.000286911	135340000	5	0.000614612	1.7479	Q6IQQ7_DANRE	Q6IQQ7	unreviewed	Q6IQQ7_DANRE	Lumican	lum Lum zgc:86661	Danio rerio (Zebrafish) (Brachydanio rerio)	344		camera-type eye morphogenesis [GO:0048593]; collagen fibril organization [GO:0030199]; embryonic camera-type eye morphogenesis [GO:0048596]	extracellular space [GO:0005615]			Secreted, extracellular space, extracellular matrix {ECO:0000256|ARBA:ARBA00004498}.		SIGNAL 1..18; /evidence="ECO:0000256|SAM:SignalP"
tr|Q1LXJ7|Q1LXJ7_DANRE	77100000	3	0.000285688	113651000	5	0.000516117	1.47407	A7E2K5_DANRE	A7E2K5	unreviewed	A7E2K5_DANRE	Crystallin, beta B1,-like 2 (Zgc:171773 protein)	crybb1l2 zgc:171773	Danio rerio (Zebrafish) (Brachydanio rerio)	221		lens development in camera-type eye [GO:0002088]; visual perception [GO:0007601]		structural constituent of eye lens [GO:0005212]
tr|Q803T5|Q803T5_DANRE	75622000	10	0.000280212	122132000	14	0.000554631	1.61503	A0A8M9PWD4_DANRE	A0A8M9PWD4	unreviewed	A0A8M9PWD4_DANRE	transketolase (EC 2.2.1.1)	tktb cb860 fb38f03 fj52f12 id:ibd3270 tkt wu:cegs2794 wu:fb38f03 wu:fj52f12	Danio rerio (Zebrafish) (Brachydanio rerio)	579			cytoplasm [GO:0005737]	thiamine pyrophosphate binding [GO:0030976]; transketolase activity [GO:0004802]
tr|Q6NYV3|Q6NYV3_DANRE	74040000	4	0.00027435	13630000	3	6.18971e-05	0.18409	Q15I84_DANRE	Q15I84	unreviewed	Q15I84_DANRE	Crystallin gamma EM2-5 (Crystallin, gamma M2d5)	crygm2d5 crygEM2-5 crygem2-5 zgc:173492	Danio rerio (Zebrafish) (Brachydanio rerio)	173		lens development in camera-type eye [GO:0002088]; visual perception [GO:0007601]		structural constituent of eye lens [GO:0005212]
sp|Q9I8L5|FA10A_DANRE	72780000	2	0.000269681	42413000	6	0.000192608	0.582756	Q8AX99_DANRE	Q8AX99	unreviewed	Q8AX99_DANRE	Actinin alpha 3b (Actn3b) (Alpha-actinin) (Novel actinin)	actn3b fb95c03 wu:fb95c03 wu:fc11d03 zgc:77243 zC258D20.1-001	Danio rerio (Zebrafish) (Brachydanio rerio)	898		actin cytoskeleton organization [GO:0030036]; muscle cell development [GO:0055001]	cell junction [GO:0030054]; cell projection [GO:0042995]; cortical actin cytoskeleton [GO:0030864]; plasma membrane [GO:0005886]; Z disc [GO:0030018]	actin filament binding [GO:0051015]; calcium ion binding [GO:0005509]
tr|Q6P271|Q6P271_DANRE	72065000	13	0.000267031	79067000	14	0.000359062	1.09716	A0A286YBP4_DANRE	A0A286YBP4	unreviewed	A0A286YBP4_DANRE	Large ribosomal subunit protein eL28 (60S ribosomal protein L28)	rpl28	Danio rerio (Zebrafish) (Brachydanio rerio)	151		chordate embryonic development [GO:0043009]; translation [GO:0006412]	cytosolic large ribosomal subunit [GO:0022625]	structural constituent of ribosome [GO:0003735]
tr|Q7SXA1|Q7SXA1_DANRE	70974000	5	0.000262989	85103000	7	0.000386473	1.19907	A0A0R4IQN8_DANRE	A0A0R4IQN8	unreviewed	A0A0R4IQN8_DANRE	Nascent polypeptide-associated complex subunit alpha	naca	Danio rerio (Zebrafish) (Brachydanio rerio)	1030			nascent polypeptide-associated complex [GO:0005854]
tr|A0A8M1N8U3|A0A8M1N8U3_DANRE	70384000	6	0.000260803	59230000	4	0.000268978	0.841526	F1Q5I4_DANRE	F1Q5I4	unreviewed	F1Q5I4_DANRE	pancreatic elastase II (EC 3.4.21.71)	ela2	Danio rerio (Zebrafish) (Brachydanio rerio)	266		proteolysis [GO:0006508]	extracellular space [GO:0005615]	serine-type endopeptidase activity [GO:0004252]		Secreted {ECO:0000256|ARBA:ARBA00004613}.		SIGNAL 1..15; /evidence="ECO:0000256|SAM:SignalP"
tr|F8W2U6|F8W2U6_DANRE	69054000	3	0.000255874	25995000	4	0.00011805	0.376445	H90A1_DANRE	Q90474	reviewed	H90A1_DANRE	Heat shock protein HSP 90-alpha 1	hsp90a.1 hsp90 hsp90a hsp90aa1 zgc:86652	Danio rerio (Zebrafish) (Brachydanio rerio)	725	FUNCTION: Molecular chaperone that promotes the maturation, structural maintenance and proper regulation of specific target proteins involved for instance in cell cycle control and signal transduction. Undergoes a functional cycle that is linked to its ATPase activity which is essential for its chaperone activity. This cycle probably induces conformational changes in the client proteins, thereby …	cellular response to heat [GO:0034605]; leukocyte migration [GO:0050900]; muscle organ development [GO:0007517]; myofibril assembly [GO:0030239]; positive regulation of nitric oxide biosynthetic process [GO:0045429]; protein folding [GO:0006457]; protein stabilization [GO:0050821]; response to metal ion [GO:0010038]; sarcomerogenesis [GO:0048769]; skeletal muscle myosin thick filament assembly [G…	A band [GO:0031672]; cytosol [GO:0005829]; melanosome [GO:0042470]; myelin sheath [GO:0043209]; neuronal cell body [GO:0043025]; nucleus [GO:0005634]; perinuclear region of cytoplasm [GO:0048471]; plasma membrane [GO:0005886]; protein-containing complex [GO:0032991]; Z disc [GO:0030018]	ATP binding [GO:0005524]; ATP hydrolysis activity [GO:0016887]; ATP-dependent protein folding chaperone [GO:0140662]; nitric-oxide synthase regulator activity [GO:0030235]; unfolded protein binding [GO:0051082]		Melanosome {ECO:0000250|UniProtKB:P07900}. Cytoplasm, myofibril, sarcomere, Z line {ECO:0000269|PubMed:18347070}. Cytoplasm, myofibril, sarcomere, A band {ECO:0000269|PubMed:18347070}. Cytoplasm, perinuclear region {ECO:0000269|PubMed:18347070}. Note=Expressed at the Z line and in the perinuclear region of myofibrils. Shuttles between the Z line and A band in response to stress conditions and fib…
tr|A0A0R4IGP6|A0A0R4IGP6_DANRE	68832000	12	0.000255052	111576000	11	0.000506694	1.62099	A0A8M3AUB3_DANRE	A0A8M3AUB3	unreviewed	A0A8M3AUB3_DANRE	F-actin-capping protein subunit beta	capzb wu:fk65f06 zgc:66149	Danio rerio (Zebrafish) (Brachydanio rerio)	274	FUNCTION: F-actin-capping proteins bind in a Ca(2+)-independent manner to the fast growing ends of actin filaments (barbed end) thereby blocking the exchange of subunits at these ends. Unlike other capping proteins (such as gelsolin and severin), these proteins do not sever actin filaments. {ECO:0000256|RuleBase:RU365078}.	actin cytoskeleton organization [GO:0030036]; barbed-end actin filament capping [GO:0051016]; cell morphogenesis [GO:0000902]; muscle cell development [GO:0055001]; negative regulation of filopodium assembly [GO:0051490]; neural crest cell differentiation [GO:0014033]; neural crest cell migration [GO:0001755]; regulation of lamellipodium assembly [GO:0010591]	cytoplasm [GO:0005737]; F-actin capping protein complex [GO:0008290]	actin filament binding [GO:0051015]		Cytoplasm, cytoskeleton {ECO:0000256|ARBA:ARBA00004245, ECO:0000256|RuleBase:RU365078}.
tr|F1Q5I4|F1Q5I4_DANRE	67940000	8	0.000251747	44510000	5	0.000202131	0.655137	Q803A1_DANRE	Q803A1	unreviewed	Q803A1_DANRE	Annexin	anxa5b anx ANX V anx5 anxa5 cb989 wu:fa98f06 wu:fj10f10	Danio rerio (Zebrafish) (Brachydanio rerio)	317		negative regulation of coagulation [GO:0050819]; regulation of cell motility [GO:2000145]	cytoplasm [GO:0005737]; sarcolemma [GO:0042383]; vesicle membrane [GO:0012506]	calcium ion binding [GO:0005509]; calcium-dependent phospholipid binding [GO:0005544]; phosphatidylserine binding [GO:0001786]
tr|Q6PEI6|Q6PEI6_DANRE	67919000	18	0.000251669	100351000	17	0.000455718	1.47751	B2GNT1_DANRE	B2GNT1	unreviewed	B2GNT1_DANRE	Small ribosomal subunit protein uS2 (37 kDa laminin receptor precursor) (37LRP) (37/67 kDa laminin receptor) (LRP/LR) (67 kDa laminin receptor) (67LR) (Laminin receptor 1) (LamR) (Laminin-binding protein precursor p40) (LBP/p40)	rpsa RPSA	Danio rerio (Zebrafish) (Brachydanio rerio)	308	FUNCTION: Required for the assembly and/or stability of the 40S ribosomal subunit. Required for the processing of the 20S rRNA-precursor to mature 18S rRNA in a late step of the maturation of 40S ribosomal subunits. Also functions as a cell surface receptor for laminin. Plays a role in cell adhesion to the basement membrane and in the consequent activation of signaling transduction pathways. May …	ribosomal small subunit assembly [GO:0000028]; translation [GO:0006412]	cytosolic small ribosomal subunit [GO:0022627]; nucleus [GO:0005634]; plasma membrane [GO:0005886]	laminin binding [GO:0043236]; laminin receptor activity [GO:0005055]; structural constituent of ribosome [GO:0003735]		Cell membrane {ECO:0000256|HAMAP-Rule:MF_03016}. Cytoplasm {ECO:0000256|ARBA:ARBA00004496, ECO:0000256|HAMAP-Rule:MF_03016}. Nucleus {ECO:0000256|HAMAP-Rule:MF_03016}. Note=67LR is found at the surface of the plasma membrane, with its C-terminal laminin-binding domain accessible to extracellular ligands. 37LRP is found at the cell surface, in the cytoplasm and in the nucleus. {ECO:0000256|HAMAP-R…
sp|Q6NYA0|SRS1B_DANRE	67863000	11	0.000251461	57020000	13	0.000258942	0.840222	Q66IB6_DANRE	Q66IB6	unreviewed	Q66IB6_DANRE	High mobility group box 2b (High mobility group protein B2b) (High-mobility group box 2) (Hmgb2 protein)	hmgb2b hmgb2 hmgb2l im:6909096 wu:fa20b02 zgc:101854	Danio rerio (Zebrafish) (Brachydanio rerio)	214		innate immune response [GO:0045087]; regulation of transcription by RNA polymerase II [GO:0006357]	nucleus [GO:0005634]	DNA binding, bending [GO:0008301]		Cytoplasm {ECO:0000256|ARBA:ARBA00004496}. Secreted {ECO:0000256|ARBA:ARBA00004613}.
tr|Q7T1K0|Q7T1K0_DANRE	67840000	6	0.000251376	55172000	6	0.000250549	0.813267	Q6TH07_DANRE	Q6TH07	unreviewed	Q6TH07_DANRE	Flotillin	flot1b cb2 cb227 FLOT1 reggie-2b sb:cb2 sb:cb227 wu:fb53d05	Danio rerio (Zebrafish) (Brachydanio rerio)	425		positive regulation of cell junction assembly [GO:1901890]; positive regulation of cell-cell adhesion mediated by cadherin [GO:2000049]; positive regulation of endocytosis [GO:0045807]; protein kinase C signaling [GO:0070528]; protein localization to plasma membrane [GO:0072659]; regulation of receptor internalization [GO:0002090]	cytoplasmic vesicle [GO:0031410]; endosome [GO:0005768]; flotillin complex [GO:0016600]; plasma membrane [GO:0005886]	protease binding [GO:0002020]		Membrane {ECO:0000256|RuleBase:RU366054}. Endosome {ECO:0000256|RuleBase:RU366054}.
tr|Q1LWH1|Q1LWH1_DANRE	67549000	6	0.000250298	73440000	5	0.000333509	1.08721	Q1LWH1_DANRE	Q1LWH1	unreviewed	Q1LWH1_DANRE	Small ribosomal subunit protein uS9 (40S ribosomal protein S16)	rps16 im:6906552 si:dkey-66d18.1 zgc:153404	Danio rerio (Zebrafish) (Brachydanio rerio)	146		maturation of SSU-rRNA from tricistronic rRNA transcript (SSU-rRNA, 5.8S rRNA, LSU-rRNA) [GO:0000462]; translation [GO:0006412]	cytosolic small ribosomal subunit [GO:0022627]	RNA binding [GO:0003723]; structural constituent of ribosome [GO:0003735]
tr|Q6PC53|Q6PC53_DANRE	65910000	6	0.000244225	314670000	10	0.00142899	4.77424	Q6IQX1_DANRE	Q6IQX1	unreviewed	Q6IQX1_DANRE	Myosin, heavy polypeptide 2, fast muscle specific isoform X1 (Myosin, heavy polypeptide 2, fast muscle-specific)	myhz2 sb:cb38	Danio rerio (Zebrafish) (Brachydanio rerio)	1935		embryonic skeletal system development [GO:0048706]; muscle contraction [GO:0006936]; response to activity [GO:0014823]; skeletal muscle fiber development [GO:0048741]; skeletal system development [GO:0001501]	cytoplasm [GO:0005737]; myosin filament [GO:0032982]; myosin II complex [GO:0016460]	actin filament binding [GO:0051015]; ATP binding [GO:0005524]; microfilament motor activity [GO:0000146]
tr|A0A8M1NUG4|A0A8M1NUG4_DANRE	64321000	20	0.000238337	47489000	13	0.000215659	0.738313	Q3B732_DANRE	Q3B732	unreviewed	Q3B732_DANRE	High mobility group nucleosomal-binding domain 2 (Non-histone chromosomal protein HMG-17) (Zgc:123210 protein)	hmgn2 fa22g10 wu:fa22g10 zgc:123210	Danio rerio (Zebrafish) (Brachydanio rerio)	76	FUNCTION: Binds to the inner side of the nucleosomal DNA thus altering the interaction between the DNA and the histone octamer. May be involved in the process which maintains transcribable genes in a unique chromatin conformation. {ECO:0000256|ARBA:ARBA00037490}.	chromatin organization [GO:0006325]	chromatin [GO:0000785]; nucleus [GO:0005634]	chromatin binding [GO:0003682]; nucleosomal DNA binding [GO:0031492]		Nucleus {ECO:0000256|ARBA:ARBA00004123}.
sp|Q8JGR4|RL24_DANRE	64180000	4	0.000237814	32141000	4	0.00014596	0.500795	Q6IMW6_DANRE	Q6IMW6	unreviewed	Q6IMW6_DANRE	Small ribosomal subunit protein uS15 (40S ribosomal protein S13)	rps13 fb14f11 fd13f08 fd60g01 wu:fb14f11 wu:fd13f08 wu:fd60g01 zgc:91809	Danio rerio (Zebrafish) (Brachydanio rerio)	151		translation [GO:0006412]	cytosolic small ribosomal subunit [GO:0022627]; nucleolus [GO:0005730]	small ribosomal subunit rRNA binding [GO:0070181]; structural constituent of ribosome [GO:0003735]
sp|Q6NWH2|MRPB_DANRE	62444000	9	0.000231382	9873000	5	4.48357e-05	0.15811	Q66HW9_DANRE	Q66HW9	unreviewed	Q66HW9_DANRE	Chymotrypsin-like (EC 3.4.21.-)	ctrl zgc:92292	Danio rerio (Zebrafish) (Brachydanio rerio)	261		proteolysis [GO:0006508]		serine-type endopeptidase activity [GO:0004252]				SIGNAL 1..16; /evidence="ECO:0000256|SAM:SignalP"
tr|Q6P2M0|Q6P2M0_DANRE	62001000	7	0.00022974	8060000	1	3.66024e-05	0.129998	Q6DHL6_DANRE	Q6DHL6	unreviewed	Q6DHL6_DANRE	40S ribosomal protein S6	rps6 wu:fa92e06 wu:fb64g06 zgc:92237	Danio rerio (Zebrafish) (Brachydanio rerio)	249		translation [GO:0006412]	ribonucleoprotein complex [GO:1990904]; ribosome [GO:0005840]	structural constituent of ribosome [GO:0003735]
tr|A0A8M1NAN4|A0A8M1NAN4_DANRE	61915000	15	0.000229421	157271000	26	0.000714206	2.54011	Q6DGJ6_DANRE	Q6DGJ6	unreviewed	Q6DGJ6_DANRE	Peroxiredoxin-2 (EC 1.11.1.24) (Thioredoxin-dependent peroxiredoxin 2)	prdx2 cb58 NKEF-B prdx1 wu:fq19b09 zgc:92891	Danio rerio (Zebrafish) (Brachydanio rerio)	197	FUNCTION: Thiol-specific peroxidase that catalyzes the reduction of hydrogen peroxide and organic hydroperoxides to water and alcohols, respectively. Plays a role in cell protection against oxidative stress by detoxifying peroxides and as sensor of hydrogen peroxide-mediated signaling events. Might participate in the signaling cascades of growth factors and tumor necrosis factor-alpha by regulati…	cell redox homeostasis [GO:0045454]; hydrogen peroxide catabolic process [GO:0042744]; leukocyte activation [GO:0045321]; removal of superoxide radicals [GO:0019430]; response to oxidative stress [GO:0006979]	cytosol [GO:0005829]	thioredoxin peroxidase activity [GO:0008379]		Cytoplasm {ECO:0000256|ARBA:ARBA00004496}.
tr|E7FBA9|E7FBA9_DANRE	61758000	7	0.00022884	125951000	8	0.000571974	2.03943	A0A286YBE9_DANRE	A0A286YBE9	unreviewed	A0A286YBE9_DANRE	Plectin a	pleca fa95h11 plec1-like sb:eu420 si:dkey-151c10.1 wu:fa95h11	Danio rerio (Zebrafish) (Brachydanio rerio)	4773		hemidesmosome assembly [GO:0031581]; intermediate filament cytoskeleton organization [GO:0045104]; locomotory behavior [GO:0007626]; skeletal muscle tissue development [GO:0007519]; wound healing [GO:0042060]	cell projection [GO:0042995]; cytoplasm [GO:0005737]; cytoskeleton [GO:0005856]; focal adhesion [GO:0005925]; hemidesmosome [GO:0030056]; perinuclear region of cytoplasm [GO:0048471]; sarcolemma [GO:0042383]	actin binding [GO:0003779]; ankyrin binding [GO:0030506]; structural constituent of cytoskeleton [GO:0005200]		Cell projection {ECO:0000256|ARBA:ARBA00004316}. Cytoplasm, cytoskeleton {ECO:0000256|ARBA:ARBA00004245}.	TRANSMEM 17..39; /note="Helical"; /evidence="ECO:0000256|SAM:Phobius"
sp|Q9PTF3|NDK3_DANRE	61400000	2	0.000227513				0	Q6P3H6_DANRE	Q6P3H6	unreviewed	Q6P3H6_DANRE	phosphoenolpyruvate carboxykinase (GTP) (EC 4.1.1.32)	pck2 id:ibd5157 pck zgc:77867	Danio rerio (Zebrafish) (Brachydanio rerio)	636		cellular response to dexamethasone stimulus [GO:0071549]; cellular response to glucose stimulus [GO:0071333]; cellular response to insulin stimulus [GO:0032869]; gluconeogenesis [GO:0006094]; glycerol biosynthetic process from pyruvate [GO:0046327]; hepatocyte differentiation [GO:0070365]; oxaloacetate metabolic process [GO:0006107]; propionate catabolic process [GO:0019543]; response to starvati…	cytosol [GO:0005829]	GTP binding [GO:0005525]; manganese ion binding [GO:0030145]; phosphoenolpyruvate carboxykinase (GTP) activity [GO:0004613]
tr|Q1LXK0|Q1LXK0_DANRE	60978000	6	0.000225949	45988000	10	0.000208843	0.754174	Q6NYH5_DANRE	Q6NYH5	unreviewed	Q6NYH5_DANRE	Sodium/potassium-transporting ATPase subunit beta	atp1b1a cb132 fd56c08 fj91b11 psoriasis wu:fd56c08 wu:fj91b11	Danio rerio (Zebrafish) (Brachydanio rerio)	306	FUNCTION: This is the non-catalytic component of the active enzyme, which catalyzes the hydrolysis of ATP coupled with the exchange of Na(+) and K(+) ions across the plasma membrane. {ECO:0000256|RuleBase:RU362099}.	establishment or maintenance of epithelial cell apical/basal polarity [GO:0045197]; intracellular potassium ion homeostasis [GO:0030007]; intracellular sodium ion homeostasis [GO:0006883]; potassium ion import across plasma membrane [GO:1990573]; regulation of cardiac muscle cell action potential [GO:0098901]; regulation of epidermis development [GO:0045682]; skin epidermis development [GO:009877…	sodium:potassium-exchanging ATPase complex [GO:0005890]	ATPase activator activity [GO:0001671]		Cell membrane {ECO:0000256|ARBA:ARBA00004401}; Single-pass type II membrane protein {ECO:0000256|ARBA:ARBA00004401}. Membrane {ECO:0000256|RuleBase:RU362099}.	TRANSMEM 35..60; /note="Helical"; /evidence="ECO:0000256|RuleBase:RU362099"
tr|E7F244|E7F244_DANRE	60800000	1	0.00022529				0	A0A8M2BJI8_DANRE	A0A8M2BJI8	unreviewed	A0A8M2BJI8_DANRE	Caprin-1a isoform X2	caprin1a caprin gpiap1 m11s1 wu:fb49b05 wu:fc35g01 zgc:92043	Danio rerio (Zebrafish) (Brachydanio rerio)	629		cell differentiation [GO:0030154]; negative regulation of translation [GO:0017148]	cytoplasm [GO:0005737]	calcium ion binding [GO:0005509]; identical protein binding [GO:0042802]; RNA binding [GO:0003723]		Cytoplasm {ECO:0000256|ARBA:ARBA00004496}.
tr|Q803L1|Q803L1_DANRE	60766000	8	0.000225164	52839000	8	0.000239955	0.869549	A0AB13A3L2_DANRE	A0AB13A3L2	unreviewed	A0AB13A3L2_DANRE	Spectrin beta chain, non-erythrocytic 1	sptbn1 fb30a06 fb92e08 si:zfos-1837d3.1 wu:fb30a06 wu:fb92e08	Danio rerio (Zebrafish) (Brachydanio rerio)	2272
tr|Q6AZC0|Q6AZC0_DANRE	60520000	6	0.000224252	12120000	2	5.50398e-05	0.200264	GBB1_DANRE	Q6PH57	reviewed	GBB1_DANRE	Guanine nucleotide-binding protein G(I)/G(S)/G(T) subunit beta-1 (Transducin beta chain 1)	gnb1	Danio rerio (Zebrafish) (Brachydanio rerio)	340	FUNCTION: Guanine nucleotide-binding proteins (G proteins) are involved as a modulator or transducer in various transmembrane signaling systems. The beta and gamma chains are required for the GTPase activity, for replacement of GDP by GTP, and for G protein-effector interaction (By similarity). {ECO:0000250}.	G protein-coupled receptor signaling pathway [GO:0007186]; positive regulation of neutrophil migration [GO:1902624]; posterior lateral line neuromast primordium migration [GO:0048920]	cytoplasm [GO:0005737]; heterotrimeric G-protein complex [GO:0005834]	signaling receptor complex adaptor activity [GO:0030159]
sp|Q7ZV82|RL27_DANRE	60000000	5	0.000222325	41220000	3	0.00018719	0.687	A0A8M2B5D1_DANRE	A0A8M2B5D1	unreviewed	A0A8M2B5D1_DANRE	Synaptotagmin binding, cytoplasmic RNA interacting protein, like isoform X3	syncripl SYNCRIP wu:fc27c07 zgc:55901	Danio rerio (Zebrafish) (Brachydanio rerio)	461		CRD-mediated mRNA stabilization [GO:0070934]	CRD-mediated mRNA stability complex [GO:0070937]; cytoplasm [GO:0005737]; nucleus [GO:0005634]; ribonucleoprotein complex [GO:1990904]	mRNA 5'-UTR binding [GO:0048027]		Cytoplasm {ECO:0000256|ARBA:ARBA00004496}.
tr|A0A8M2B7H0|A0A8M2B7H0_DANRE	59909000	23	0.000221988	135856000	33	0.000616955	2.26771	A0A8M2BA79_DANRE	A0A8M2BA79	unreviewed	A0A8M2BA79_DANRE	Pyruvate kinase (EC 2.7.1.40)	pkmb pkm2b zgc:92037	Danio rerio (Zebrafish) (Brachydanio rerio)	605		glycolytic process [GO:0006096]; sprouting angiogenesis [GO:0002040]	cytoplasm [GO:0005737]	ATP binding [GO:0005524]; kinase activity [GO:0016301]; magnesium ion binding [GO:0000287]; potassium ion binding [GO:0030955]; pyruvate kinase activity [GO:0004743]
tr|A0A8M6Z3C6|A0A8M6Z3C6_DANRE	59507000	6	0.000220499	26490000	6	0.000120297	0.445158	Q6IQI6_DANRE	Q6IQI6	unreviewed	Q6IQI6_DANRE	Large ribosomal subunit protein uL5 (60S ribosomal protein L11)	rpl11 zgc:86748	Danio rerio (Zebrafish) (Brachydanio rerio)	178		apoptotic process [GO:0006915]; chordate embryonic development [GO:0043009]; erythrocyte development [GO:0048821]; erythrocyte differentiation [GO:0030218]; glucose homeostasis [GO:0042593]; hemoglobin biosynthetic process [GO:0042541]; hemopoiesis [GO:0030097]; regulation of innate immune response [GO:0045088]; translation [GO:0006412]	cytosolic large ribosomal subunit [GO:0022625]	RNA binding [GO:0003723]; structural constituent of ribosome [GO:0003735]
tr|B8JHU4|B8JHU4_DANRE	59323000	11	0.000219817	80992000	13	0.000367804	1.36527	EF1G_DANRE	Q6PE25	reviewed	EF1G_DANRE	Elongation factor 1-gamma (EF-1-gamma) (eEF-1B gamma)	eef1g	Danio rerio (Zebrafish) (Brachydanio rerio)	442	FUNCTION: Probably plays a role in anchoring the complex to other cellular components.	translational elongation [GO:0006414]	cytoplasm [GO:0005737]; nucleus [GO:0005634]	translation elongation factor activity [GO:0003746]
sp|Q6P5L3|RL19_DANRE	59160000	2	0.000219213	93164000	5	0.00042308	1.57478	B8A565_DANRE	B8A565	unreviewed	B8A565_DANRE	Complement component C9	c9 wu:fb60b05 wu:fd50e04 zgc:112272	Danio rerio (Zebrafish) (Brachydanio rerio)	673	FUNCTION: Constituent of the membrane attack complex (MAC) that plays a key role in the innate and adaptive immune response by forming pores in the plasma membrane of target cells. C9 is the pore-forming subunit of the MAC. {ECO:0000256|ARBA:ARBA00045134}.	cellular response to estrogen stimulus [GO:0071391]; complement activation [GO:0006956]; complement activation, alternative pathway [GO:0006957]; complement activation, classical pathway [GO:0006958]; defense response to bacterium [GO:0042742]; immune response [GO:0006955]; killing of cells of another organism [GO:0031640]	extracellular space [GO:0005615]; membrane attack complex [GO:0005579]; other organism cell membrane [GO:0044218]			Secreted {ECO:0000256|ARBA:ARBA00004613}. Target cell membrane {ECO:0000256|ARBA:ARBA00004276}; Multi-pass membrane protein {ECO:0000256|ARBA:ARBA00004276}.		SIGNAL 1..19; /evidence="ECO:0000256|SAM:SignalP"
tr|Q6P043|Q6P043_DANRE	58593000	4	0.000217112	17672000	3	8.02528e-05	0.301606	B3DFN3_DANRE	B3DFN3	unreviewed	B3DFN3_DANRE	Lamin-B2	lmnb2 fc15d06 im:7142331 lamin wu:fb94e05 wu:fb95e12 wu:fc15d06 wu:fc49h03	Danio rerio (Zebrafish) (Brachydanio rerio)	583		heterochromatin formation [GO:0031507]; nuclear envelope organization [GO:0006998]; nuclear migration [GO:0007097]; nuclear pore localization [GO:0051664]; protein localization to nuclear envelope [GO:0090435]	intermediate filament [GO:0005882]; nuclear envelope [GO:0005635]; nuclear lamina [GO:0005652]	structural constituent of cytoskeleton [GO:0005200]		Nucleus lamina {ECO:0000256|ARBA:ARBA00024186}.
tr|B2GNT1|B2GNT1_DANRE	58161000	10	0.000215511	72363000	7	0.000328618	1.24418	A0A8M2B975_DANRE	A0A8M2B975	unreviewed	A0A8M2B975_DANRE	Ubiquitin-like modifier-activating enzyme 1	uba1 fb30f01 ube1 wu:fa01e08 wu:fb30f01 wu:fi21c11 wu:fj14g11 zgc:66143	Danio rerio (Zebrafish) (Brachydanio rerio)	1058		axonogenesis [GO:0007409]; DNA damage response [GO:0006974]; protein ubiquitination [GO:0016567]; regulation of inflammatory response [GO:0050727]; ubiquitin-dependent protein catabolic process [GO:0006511]	cytoplasm [GO:0005737]; nucleus [GO:0005634]	ATP binding [GO:0005524]; ubiquitin activating enzyme activity [GO:0004839]
tr|A0A8M1QV24|A0A8M1QV24_DANRE	57930000	2	0.000214655				0	A0A8M1QHN7_DANRE	A0A8M1QHN7	unreviewed	A0A8M1QHN7_DANRE	Envoplakin	evplb	Danio rerio (Zebrafish) (Brachydanio rerio)	2010		intermediate filament cytoskeleton organization [GO:0045104]	cytoplasm [GO:0005737]; cytoskeleton [GO:0005856]			Cytoplasm, cytoskeleton {ECO:0000256|ARBA:ARBA00004245}.
sp|Q6PE25|EF1G_DANRE	57700000	6	0.000213803	102481000	6	0.000465391	1.7761	Q1LXJ1_DANRE	Q1LXJ1	unreviewed	Q1LXJ1_DANRE	Keratin 17 (Keratin, type I cytoskeletal 17) (Si:dkeyp-113d7.7)	krt17 si:dkeyp-113d7.7	Danio rerio (Zebrafish) (Brachydanio rerio)	423		fin regeneration [GO:0031101]	cytoskeleton [GO:0005856]; intermediate filament [GO:0005882]	structural molecule activity [GO:0005198]
sp|Q1MTI4|TPISA_DANRE	57620000	5	0.000213507	68920000	7	0.000312982	1.19611	Q6Q417_DANRE	Q6Q417	unreviewed	Q6Q417_DANRE	Large ribosomal subunit protein uL30 (60S ribosomal protein L7)	rpl7 bb02h10 mg:bb02h10 wu:fa93c11	Danio rerio (Zebrafish) (Brachydanio rerio)	246	FUNCTION: Component of the large ribosomal subunit. The ribosome is a large ribonucleoprotein complex responsible for the synthesis of proteins in the cell. Binds to G-rich structures in 28S rRNA and in mRNAs. Plays a regulatory role in the translation apparatus; inhibits cell-free translation of mRNAs. {ECO:0000256|ARBA:ARBA00045415}.	maturation of LSU-rRNA from tricistronic rRNA transcript (SSU-rRNA, 5.8S rRNA, LSU-rRNA) [GO:0000463]; regulation of cell cycle [GO:0051726]	cytosolic large ribosomal subunit [GO:0022625]	RNA binding [GO:0003723]; structural constituent of ribosome [GO:0003735]		Cytoplasm {ECO:0000256|ARBA:ARBA00004496}.
sp|Q58EE9|GFAP_DANRE	57203000	10	0.000211961	23716000	8	0.0001077	0.414594	A0A8M6Z3C6_DANRE	A0A8M6Z3C6	unreviewed	A0A8M6Z3C6_DANRE	Tropomyosin 4a isoform X2	tpm4a tpm4 TPM4-1 wu:fb06e07 zgc:103436 zgc:63909	Danio rerio (Zebrafish) (Brachydanio rerio)	248		actin filament organization [GO:0007015]; cardiac muscle contraction [GO:0060048]; cardiac myofibril assembly [GO:0055003]; heart contraction [GO:0060047]; muscle contraction [GO:0006936]	actin filament [GO:0005884]	actin filament binding [GO:0051015]
sp|Q6Q415|RL36_DANRE	56700000	2	0.000210098	16340000	2	7.42039e-05	0.288183	NUP93_DANRE	Q7ZU29	reviewed	NUP93_DANRE	Nuclear pore complex protein Nup93 (93 kDa nucleoporin) (Dead eye protein) (Nucleoporin Nup93)	dye	Danio rerio (Zebrafish) (Brachydanio rerio)	820	FUNCTION: Plays a role in the nuclear pore complex (NPC) assembly and/or maintenance. {ECO:0000250}.	nuclear pore complex assembly [GO:0051292]; poly(A)+ mRNA export from nucleus [GO:0016973]; protein import into nucleus [GO:0006606]	nuclear membrane [GO:0031965]; nuclear periphery [GO:0034399]; nuclear pore [GO:0005643]	structural constituent of nuclear pore [GO:0017056]		Nucleus membrane {ECO:0000250}; Peripheral membrane protein {ECO:0000250}. Nucleus, nuclear pore complex {ECO:0000250}. Note=Localizes at the nuclear basket and at or near the nuclear entry to the gated channel of the pore. {ECO:0000250}.
tr|Q6PHV5|Q6PHV5_DANRE	56590000	4	0.00020969	41608000	5	0.000188952	0.735254	Q6P025_DANRE	Q6P025	unreviewed	Q6P025_DANRE	Gnb3 protein (Guanine nucleotide binding protein (G protein), beta polypeptide 3) (Guanine nucleotide-binding protein (G protein), beta polypeptide 3b) (Guanine nucleotide-binding protein G(I)/G(S)/G(T) subunit beta-3b)	gnb3b gnb3 wu:fk54b04 zgc:73058 zgc:77780	Danio rerio (Zebrafish) (Brachydanio rerio)	338		G protein-coupled receptor signaling pathway [GO:0007186]	cytoplasm [GO:0005737]; heterotrimeric G-protein complex [GO:0005834]	signaling receptor complex adaptor activity [GO:0030159]
tr|E9QD31|E9QD31_DANRE	56443000	5	0.000209145	32488000	4	0.000147536	0.57559	F1RCB6_DANRE	F1RCB6	unreviewed	F1RCB6_DANRE	Actin alpha cardiac muscle 1a (Actin alpha cardiac muscle 1c) (Beta-actin-like protein 2)	acte1 actc1a actc1c zgc:86725	Danio rerio (Zebrafish) (Brachydanio rerio)	377		atrioventricular canal development [GO:0036302]; endocardial cushion formation [GO:0003272]; endocardial cushion morphogenesis [GO:0003203]	nucleus [GO:0005634]
tr|B8QSI4|B8QSI4_DANRE	55908400	18	0.000207164	51942000	14	0.000235881	0.929055	Q7ZUI0_DANRE	Q7ZUI0	unreviewed	Q7ZUI0_DANRE	Ribosomal protein L5a (EC 3.6.5.3)	rpl5a mg:cb01f08 Rpl5 rpl5l zgc:56511 zgc:77176	Danio rerio (Zebrafish) (Brachydanio rerio)	297		chordate embryonic development [GO:0043009]; ribosomal large subunit assembly [GO:0000027]; translation [GO:0006412]	cytosolic large ribosomal subunit [GO:0022625]	5S rRNA binding [GO:0008097]; structural constituent of ribosome [GO:0003735]		Cytoplasm {ECO:0000256|ARBA:ARBA00004496}.
tr|A0A8M1N5Q5|A0A8M1N5Q5_DANRE	55819200	8	0.000206834	55828000	10	0.000253528	1.00016	Q7ZUN7_DANRE	Q7ZUN7	unreviewed	Q7ZUN7_DANRE	Creatine kinase U-type, mitochondrial (EC 2.7.3.2) (Acidic-type mitochondrial creatine kinase) (Ubiquitous mitochondrial creatine kinase)	ckmt1 fb37h03 fb69a12 wu:fb37h03 wu:fb69a12	Danio rerio (Zebrafish) (Brachydanio rerio)	417	FUNCTION: Reversibly catalyzes the transfer of phosphate between ATP and various phosphogens (e.g. creatine phosphate). Creatine kinase isoenzymes play a central role in energy transduction in tissues with large, fluctuating energy demands, such as skeletal muscle, heart, brain and spermatozoa. {ECO:0000256|ARBA:ARBA00037274}.	phosphocreatine biosynthetic process [GO:0046314]	mitochondrial inner membrane [GO:0005743]; mitochondrion [GO:0005739]	ATP binding [GO:0005524]; creatine kinase activity [GO:0004111]		Mitochondrion inner membrane {ECO:0000256|ARBA:ARBA00004137}; Peripheral membrane protein {ECO:0000256|ARBA:ARBA00004137}; Intermembrane side {ECO:0000256|ARBA:ARBA00004137}.
tr|Q6TNV0|Q6TNV0_DANRE	55620000	5	0.000206096	58360000	7	0.000265027	1.04926	F1QHC4_DANRE	F1QHC4	unreviewed	F1QHC4_DANRE	Lamin B1 (Lamin-B1 isoform X1)	lmnb1 fc06g01 wu:fc06g01	Danio rerio (Zebrafish) (Brachydanio rerio)	588		heterochromatin formation [GO:0031507]; nuclear envelope organization [GO:0006998]; nuclear migration [GO:0007097]; nuclear pore localization [GO:0051664]; protein localization to nuclear envelope [GO:0090435]	intermediate filament [GO:0005882]; nuclear envelope [GO:0005635]; nuclear lamina [GO:0005652]	structural constituent of cytoskeleton [GO:0005200]		Nucleus lamina {ECO:0000256|ARBA:ARBA00024186}.
sp|O73872|SODC_DANRE	55495000	5	0.000205633	56200000	6	0.000255218	1.0127	A0A8M1QUS6_DANRE	A0A8M1QUS6	unreviewed	A0A8M1QUS6_DANRE	Myosin-9 (Myosin heavy chain 9) (Myosin heavy chain, non-muscle IIa) (Non-muscle myosin heavy chain IIa)	myh9b	Danio rerio (Zebrafish) (Brachydanio rerio)	1698		actin filament bundle distribution [GO:0070650]; cardiac ventricle development [GO:0003231]; midbrain-hindbrain boundary morphogenesis [GO:0021555]; regulation of cell shape [GO:0008360]	cell cortex [GO:0005938]; cortical granule [GO:0060473]; cytoplasm [GO:0005737]; myosin filament [GO:0032982]; myosin II complex [GO:0016460]	actin filament binding [GO:0051015]; ATP binding [GO:0005524]; calmodulin binding [GO:0005516]; microfilament motor activity [GO:0000146]		Cytoplasm, cell cortex {ECO:0000256|ARBA:ARBA00004544}. Cytoplasm, cytoskeleton {ECO:0000256|ARBA:ARBA00004245}. Cytoplasmic vesicle, secretory vesicle, Cortical granule {ECO:0000256|ARBA:ARBA00037865}.
tr|A0A8M9PVS9|A0A8M9PVS9_DANRE	55153000	2	0.000204365	88800000	1	0.000403262	1.61007	Q6P271_DANRE	Q6P271	unreviewed	Q6P271_DANRE	Sodium/potassium-transporting ATPase subunit alpha	atp1a3a atp[a]3B cb705 wu:fj56a06 CH211-270K23.1-001	Danio rerio (Zebrafish) (Brachydanio rerio)	1023		intracellular potassium ion homeostasis [GO:0030007]; intracellular sodium ion homeostasis [GO:0006883]; locomotory behavior [GO:0007626]; potassium ion import across plasma membrane [GO:1990573]; proton transmembrane transport [GO:1902600]; sodium ion export across plasma membrane [GO:0036376]; ventricular system development [GO:0021591]	plasma membrane [GO:0005886]	ATP binding [GO:0005524]; ATP hydrolysis activity [GO:0016887]; metal ion binding [GO:0046872]; P-type sodium:potassium-exchanging transporter activity [GO:0005391]		Cell membrane {ECO:0000256|RuleBase:RU362084}; Multi-pass membrane protein {ECO:0000256|RuleBase:RU362084}. Membrane {ECO:0000256|ARBA:ARBA00004141}; Multi-pass membrane protein {ECO:0000256|ARBA:ARBA00004141}.	TRANSMEM 96..118; /note="Helical"; /evidence="ECO:0000256|RuleBase:RU362084"; TRANSMEM 130..149; /note="Helical"; /evidence="ECO:0000256|RuleBase:RU362084"; TRANSMEM 291..315; /note="Helical"; /evidence="ECO:0000256|RuleBase:RU362084"; TRANSMEM 321..344; /note="Helical"; /evidence="ECO:0000256|RuleBase:RU362084"; TRANSMEM 776..796; /note="Helical"; /evidence="ECO:0000256|RuleBase:RU362084"; TRANS…
tr|Q6PC90|Q6PC90_DANRE	54740000	4	0.000202835	57057000	6	0.00025911	1.04233	Q6PH46_DANRE	Q6PH46	unreviewed	Q6PH46_DANRE	T-complex protein 1 subunit delta	cct4 zgc:65789 zgc:77192	Danio rerio (Zebrafish) (Brachydanio rerio)	533		eye morphogenesis [GO:0048592]; protein folding [GO:0006457]; response to hypoxia [GO:0001666]	chaperonin-containing T-complex [GO:0005832]	ATP binding [GO:0005524]; ATP hydrolysis activity [GO:0016887]; ATP-dependent protein folding chaperone [GO:0140662]; unfolded protein binding [GO:0051082]		Cytoplasm {ECO:0000256|ARBA:ARBA00004496}.
tr|Q4VBU2|Q4VBU2_DANRE	54346000	5	0.000201375	444000	1	2.01631e-06	0.00816987	A0A8M1N7Z8_DANRE	A0A8M1N7Z8	unreviewed	A0A8M1N7Z8_DANRE	Tubulin beta chain	tubb2b fb40f09 wu:fb40f09 zgc:123194	Danio rerio (Zebrafish) (Brachydanio rerio)	472	FUNCTION: Tubulin is the major constituent of microtubules, a cylinder consisting of laterally associated linear protofilaments composed of alpha- and beta-tubulin heterodimers. Microtubules grow by the addition of GTP-tubulin dimers to the microtubule end, where a stabilizing cap forms. Below the cap, tubulin dimers are in GDP-bound state, owing to GTPase activity of alpha-tubulin. {ECO:0000256|…	microtubule cytoskeleton organization [GO:0000226]; mitotic cell cycle [GO:0000278]	cytoplasm [GO:0005737]; microtubule [GO:0005874]	GTP binding [GO:0005525]; GTPase activity [GO:0003924]; structural constituent of cytoskeleton [GO:0005200]		Cytoplasm, cytoskeleton {ECO:0000256|ARBA:ARBA00004245}.
tr|A4FVJ5|A4FVJ5_DANRE	54000000	2	0.000200093	105200000	2	0.000477739	1.94815	Q803K3_DANRE	Q803K3	unreviewed	Q803K3_DANRE	Heterogeneous nuclear ribonucleoprotein A1	hnrnpa1b hnrnpa1 hnrpa1	Danio rerio (Zebrafish) (Brachydanio rerio)	422		mRNA splicing, via spliceosome [GO:0000398]	catalytic step 2 spliceosome [GO:0071013]; protein-containing complex [GO:0032991]	mRNA 3'-UTR binding [GO:0003730]
tr|A0A2R8Q2N5|A0A2R8Q2N5_DANRE	53270000	2	0.000197388	28400000	1	0.000128971	0.533133	A7YT47_DANRE	A7YT47	unreviewed	A7YT47_DANRE	enoyl-CoA hydratase (EC 4.2.1.17)	hadhaa cb1055 hadha im:7136067 wu:fa14c08	Danio rerio (Zebrafish) (Brachydanio rerio)	761		fatty acid beta-oxidation [GO:0006635]; response to bacterium [GO:0009617]	mitochondrial fatty acid beta-oxidation multienzyme complex [GO:0016507]	enoyl-CoA hydratase activity [GO:0004300]; long-chain-3-hydroxyacyl-CoA dehydrogenase activity [GO:0016509]; NAD+ binding [GO:0070403]
sp|Q8JH70|ALDCB_DANRE	52380000	7	0.00019409	68148000	9	0.000309477	1.30103	Q7ZV05_DANRE	Q7ZV05	unreviewed	Q7ZV05_DANRE	Small ribosomal subunit protein uS17 (40S ribosomal protein S11)	rps11 wu:fa91c09 wu:fb34b11 zgc:56293	Danio rerio (Zebrafish) (Brachydanio rerio)	159		translation [GO:0006412]	cytosolic small ribosomal subunit [GO:0022627]	rRNA binding [GO:0019843]; structural constituent of ribosome [GO:0003735]
tr|Q6PBJ8|Q6PBJ8_DANRE	52153000	3	0.000193249	26200000	1	0.000118981	0.502368	Q6AZA1_DANRE	Q6AZA1	unreviewed	Q6AZA1_DANRE	Profilin	pfn2a hm:zeh0341 pfn2l wu:fb02e10 wu:fi35b08 zgc:86790	Danio rerio (Zebrafish) (Brachydanio rerio)	139	FUNCTION: Binds to actin and affects the structure of the cytoskeleton. At high concentrations, profilin prevents the polymerization of actin, whereas it enhances it at low concentrations. By binding to PIP2, it inhibits the formation of IP3 and DG. {ECO:0000256|ARBA:ARBA00025549}.	actin cytoskeleton organization [GO:0030036]; positive regulation of actin filament bundle assembly [GO:0032233]; regulation of actin filament polymerization [GO:0030833]	cytoplasm [GO:0005737]; cytoskeleton [GO:0005856]	actin binding [GO:0003779]		Cytoplasm, cytoskeleton {ECO:0000256|ARBA:ARBA00004245}.
tr|Q7ZUW8|Q7ZUW8_DANRE	52080000	5	0.000192979	12485000	6	5.66974e-05	0.239727	A0A8M2BEA1_DANRE	A0A8M2BEA1	unreviewed	A0A8M2BEA1_DANRE	Voltage-dependent anion-selective channel protein 3	vdac3 wu:fb01e12 zgc:77898	Danio rerio (Zebrafish) (Brachydanio rerio)	308	FUNCTION: Forms a channel through the mitochondrial outer membrane that allows diffusion of small hydrophilic molecules. Involved in male fertility and sperm mitochondrial sheath formation. {ECO:0000256|ARBA:ARBA00045167}.	fin regeneration [GO:0031101]	mitochondrial outer membrane [GO:0005741]; pore complex [GO:0046930]	porin activity [GO:0015288]; voltage-gated monoatomic anion channel activity [GO:0008308]		Mitochondrion outer membrane {ECO:0000256|ARBA:ARBA00004294}.
tr|A0A8M2B8T5|A0A8M2B8T5_DANRE	51900000	3	0.000192312	86262000	5	0.000391737	1.66208	A0A8M9NZ14_DANRE	A0A8M9NZ14	unreviewed	A0A8M9NZ14_DANRE	Pyruvate kinase (EC 2.7.1.40)	pklr wu:fd15e01 wu:fi37e08	Danio rerio (Zebrafish) (Brachydanio rerio)	527		liver development [GO:0001889]		ATP binding [GO:0005524]; kinase activity [GO:0016301]; magnesium ion binding [GO:0000287]; potassium ion binding [GO:0030955]; pyruvate kinase activity [GO:0004743]
sp|Q7ZU99|TERA_DANRE	51580000	17	0.000191126	53373000	20	0.00024238	1.03476	A0A8M1P5N0_DANRE	A0A8M1P5N0	unreviewed	A0A8M1P5N0_DANRE	Epiphycan (Epiphycan isoform X2)	epyc dspg3 im:6901189 si:dkeyp-38g8.4 wu:fb48c08 zgc:110596	Danio rerio (Zebrafish) (Brachydanio rerio)	321		articular cartilage development [GO:0061975]; bone development [GO:0060348]	extracellular matrix [GO:0031012]; extracellular region [GO:0005576]			Secreted, extracellular space, extracellular matrix {ECO:0000256|ARBA:ARBA00004498}.		SIGNAL 1..18; /evidence="ECO:0000256|SAM:SignalP, ECO:0000313|RefSeq:NP_001335412.1"
tr|A0A8M9P3A5|A0A8M9P3A5_DANRE	51271000	26	0.000189981	53026000	30	0.000240804	1.03423	Q7T1K0_DANRE	Q7T1K0	unreviewed	Q7T1K0_DANRE	Large ribosomal subunit protein uL22 (60S ribosomal protein L17)	rpl17 fa91a06 wu:fa91a06 wu:fa99c06 zgc:65996	Danio rerio (Zebrafish) (Brachydanio rerio)	184		cytoplasmic translation [GO:0002181]	cytosolic large ribosomal subunit [GO:0022625]	structural constituent of ribosome [GO:0003735]
tr|Q5XJ12|Q5XJ12_DANRE	51025000	11	0.000189069	22149000	8	0.000100584	0.434081	A5PMV7_DANRE	A5PMV7	unreviewed	A5PMV7_DANRE	Protein phosphatase 2, regulatory subunit A, beta a (EC 3.1.3.16)	ppp2r1ba ppp2r1a wu:fa02h04 zgc:56296	Danio rerio (Zebrafish) (Brachydanio rerio)	589			cytoplasm [GO:0005737]; cytosol [GO:0005829]; nucleus [GO:0005634]; protein phosphatase type 2A complex [GO:0000159]	protein phosphatase regulator activity [GO:0019888]
tr|A0A0R4IL29|A0A0R4IL29_DANRE	50823000	13	0.000188321	31262000	13	0.000141968	0.615115	RL23_DANRE	Q6PC14	reviewed	RL23_DANRE	Large ribosomal subunit protein uL14 (60S ribosomal protein L23)	rpl23 zgc:73149	Danio rerio (Zebrafish) (Brachydanio rerio)	140	FUNCTION: Component of the large ribosomal subunit. The ribosome is a large ribonucleoprotein complex responsible for the synthesis of proteins in the cell. {ECO:0000250|UniProtKB:P62829}.	translation [GO:0006412]	cytosolic large ribosomal subunit [GO:0022625]	large ribosomal subunit rRNA binding [GO:0070180]; structural constituent of ribosome [GO:0003735]		Cytoplasm {ECO:0000250|UniProtKB:P62829}.
tr|Q1LUD3|Q1LUD3_DANRE	50748000	4	0.000188043	3260000	2	1.48044e-05	0.064239	Q6P972_DANRE	Q6P972	unreviewed	Q6P972_DANRE	Tubulin alpha chain	tuba2 zgc:73108	Danio rerio (Zebrafish) (Brachydanio rerio)	451	FUNCTION: Tubulin is the major constituent of microtubules, a cylinder consisting of laterally associated linear protofilaments composed of alpha- and beta-tubulin heterodimers. Microtubules grow by the addition of GTP-tubulin dimers to the microtubule end, where a stabilizing cap forms. Below the cap, tubulin dimers are in GDP-bound state, owing to GTPase activity of alpha-tubulin. {ECO:0000256|…	microtubule cytoskeleton organization [GO:0000226]; mitotic cell cycle [GO:0000278]	cytoplasm [GO:0005737]; microtubule [GO:0005874]	GTP binding [GO:0005525]; hydrolase activity [GO:0016787]; structural constituent of cytoskeleton [GO:0005200]		Cytoplasm, cytoskeleton {ECO:0000256|ARBA:ARBA00004245}.
tr|Q6DGM0|Q6DGM0_DANRE	50032000	7	0.00018539	57040000	8	0.000259032	1.14007	A0A0R4IJ71_DANRE	A0A0R4IJ71	unreviewed	A0A0R4IJ71_DANRE	Plectin b (Plectin isoform X14)	plecb	Danio rerio (Zebrafish) (Brachydanio rerio)	4506		hemidesmosome assembly [GO:0031581]; intermediate filament cytoskeleton organization [GO:0045104]; locomotory behavior [GO:0007626]; myofibril assembly [GO:0030239]; skeletal muscle tissue development [GO:0007519]; wound healing [GO:0042060]	cell projection [GO:0042995]; cytoplasm [GO:0005737]; cytoskeleton [GO:0005856]; focal adhesion [GO:0005925]; hemidesmosome [GO:0030056]; perinuclear region of cytoplasm [GO:0048471]; sarcolemma [GO:0042383]	actin binding [GO:0003779]; ankyrin binding [GO:0030506]; structural constituent of cytoskeleton [GO:0005200]		Cell projection {ECO:0000256|ARBA:ARBA00004316}. Cytoplasm, cytoskeleton {ECO:0000256|ARBA:ARBA00004245}.
tr|Q1LXU2|Q1LXU2_DANRE	50000000	1	0.000185271	22230000	2	0.000100952	0.4446	Q6NUT5_DANRE	Q6NUT5	unreviewed	Q6NUT5_DANRE	Heterogeneous nuclear ribonucleoprotein U-like 1 (Heterogeneous nuclear ribonucleoprotein U-like protein 1)	hnrnpul1 hnrpul1 wu:fb53d10 wu:fk45c03 zgc:85971	Danio rerio (Zebrafish) (Brachydanio rerio)	784		alternative mRNA splicing, via spliceosome [GO:0000380]; pectoral fin development [GO:0033339]; tendon development [GO:0035989]	nucleus [GO:0005634]; ribonucleoprotein complex [GO:1990904]	RNA binding [GO:0003723]		Nucleus {ECO:0000256|ARBA:ARBA00004123}.
tr|A2AWE1|A2AWE1_DANRE	49910000	4	0.000184938	55101000	5	0.000250227	1.10401	Q6IMW5_DANRE	Q6IMW5	unreviewed	Q6IMW5_DANRE	Gastrotropin	fabp6 zgc:92421	Danio rerio (Zebrafish) (Brachydanio rerio)	131		fatty acid transport [GO:0015908]	cytosol [GO:0005829]; membrane [GO:0016020]; nucleus [GO:0005634]	bile acid binding [GO:0032052]; fatty acid binding [GO:0005504]
tr|A0A8M9QCI5|A0A8M9QCI5_DANRE	49600000	1	0.000183789	80400000	1	0.000365116	1.62097	A0A8M1NV21_DANRE	A0A8M1NV21	unreviewed	A0A8M1NV21_DANRE	Heterochromatin protein 1-binding protein 3	hp1bp3 fb73a05 fb97a12 im:7157373 wu:fb73a05 wu:fb97a12	Danio rerio (Zebrafish) (Brachydanio rerio)	549		heterochromatin organization [GO:0070828]; nucleosome assembly [GO:0006334]	chromosome [GO:0005694]; nucleosome [GO:0000786]; nucleus [GO:0005634]	DNA binding [GO:0003677]; nucleosome binding [GO:0031491]		Chromosome {ECO:0000256|ARBA:ARBA00004286}. Nucleus {ECO:0000256|ARBA:ARBA00004123}.
tr|F1R4Z8|F1R4Z8_DANRE	49368000	3	0.000182929	82050000	6	0.000372609	1.66201	A0A0R4IFJ4_DANRE	A0A0R4IFJ4	unreviewed	A0A0R4IFJ4_DANRE	Pyruvate carboxylase (EC 6.4.1.1)	pcxa pcl PYCa zgc:123047	Danio rerio (Zebrafish) (Brachydanio rerio)	1181	FUNCTION: Catalyzes a 2-step reaction, involving the ATP-dependent carboxylation of the covalently attached biotin in the first step and the transfer of the carboxyl group to pyruvate in the second. {ECO:0000256|PIRNR:PIRNR001594}.	gluconeogenesis [GO:0006094]; habituation [GO:0046959]; pyruvate metabolic process [GO:0006090]	cytoplasm [GO:0005737]	ATP binding [GO:0005524]; metal ion binding [GO:0046872]; pyruvate carboxylase activity [GO:0004736]
tr|Q6IMW5|Q6IMW5_DANRE	49350000	5	0.000182863	19030000	3	8.64198e-05	0.385613	A0A8M1RF06_DANRE	A0A8M1RF06	unreviewed	A0A8M1RF06_DANRE	Heterogeneous nuclear ribonucleoprotein U-like protein 1	hnrnpul1l	Danio rerio (Zebrafish) (Brachydanio rerio)	877		alternative mRNA splicing, via spliceosome [GO:0000380]; pectoral fin development [GO:0033339]; tendon development [GO:0035989]	nucleus [GO:0005634]; ribonucleoprotein complex [GO:1990904]			Nucleus {ECO:0000256|ARBA:ARBA00004123}.
sp|Q5CZR5|AEP1_DANRE	48560000	5	0.000179935	69517000	5	0.000315693	1.43157	Q6IQP5_DANRE	Q6IQP5	unreviewed	Q6IQP5_DANRE	phosphopyruvate hydratase (EC 4.2.1.11) (2-phospho-D-glycerate hydro-lyase)	eno1a eno1 wu:fi32b03 wu:fk58e02 zgc:73152	Danio rerio (Zebrafish) (Brachydanio rerio)	432		glycolytic process [GO:0006096]	phosphopyruvate hydratase complex [GO:0000015]	magnesium ion binding [GO:0000287]; phosphopyruvate hydratase activity [GO:0004634]		Cytoplasm {ECO:0000256|ARBA:ARBA00004496}.
tr|Q08BF1|Q08BF1_DANRE	48498000	8	0.000179706	5430000	2	2.46589e-05	0.111963	Q6PBW4_DANRE	Q6PBW4	unreviewed	Q6PBW4_DANRE	Peptidyl-prolyl cis-trans isomerase (PPIase) (EC 5.2.1.8)	ppib cb87 sb:cb87 wu:fa97f08 zgc:73214 zgc:86796	Danio rerio (Zebrafish) (Brachydanio rerio)	216	FUNCTION: PPIase that catalyzes the cis-trans isomerization of proline imidic peptide bonds in oligopeptides and may therefore assist protein folding. {ECO:0000256|ARBA:ARBA00037532}.; FUNCTION: PPIases accelerate the folding of proteins. It catalyzes the cis-trans isomerization of proline imidic peptide bonds in oligopeptides. {ECO:0000256|RuleBase:RU363019}.	protein folding [GO:0006457]	cytoplasm [GO:0005737]; intracellular membrane-bounded organelle [GO:0043231]	cyclosporin A binding [GO:0016018]; peptidyl-prolyl cis-trans isomerase activity [GO:0003755]; RNA polymerase II CTD heptapeptide repeat P3 isomerase activity [GO:0140839]; RNA polymerase II CTD heptapeptide repeat P6 isomerase activity [GO:0140840]		Endoplasmic reticulum lumen {ECO:0000256|ARBA:ARBA00004319}. Melanosome {ECO:0000256|ARBA:ARBA00004223}.
tr|A5WWG4|A5WWG4_DANRE	48477000	4	0.000179628	28441000	4	0.000129157	0.586691	AATM_DANRE	Q7SYK7	reviewed	AATM_DANRE	Aspartate aminotransferase, mitochondrial (mAspAT) (EC 2.6.1.1) (EC 2.6.1.7) (Glutamate oxaloacetate transaminase 2a) (Glutamic-oxaloacetic transaminase 2a, mitochondrial) (Kynurenine aminotransferase 4) (Kynurenine aminotransferase IV) (Kynurenine--oxoglutarate transaminase 4) (Kynurenine--oxoglutarate transaminase IV) (Transaminase A)	got2a got2 zgc:66329	Danio rerio (Zebrafish) (Brachydanio rerio)	428	FUNCTION: Catalyzes the irreversible transamination of the L-tryptophan metabolite L-kynurenine to form kynurenic acid (KA). As a member of the malate-aspartate shuttle, it has a key role in the intracellular NAD(H) redox balance. Is important for metabolite exchange between mitochondria and cytosol, and for amino acid metabolism. {ECO:0000250|UniProtKB:P00505}.	aspartate catabolic process [GO:0006533]; biosynthetic process [GO:0009058]	mitochondrial matrix [GO:0005759]; mitochondrion [GO:0005739]; plasma membrane [GO:0005886]	kynurenine-oxoglutarate transaminase activity [GO:0016212]; L-aspartate:2-oxoglutarate aminotransferase activity [GO:0004069]; pyridoxal phosphate binding [GO:0030170]		Mitochondrion matrix {ECO:0000250|UniProtKB:P00505}. Cell membrane {ECO:0000250|UniProtKB:P00505}.
tr|A0A8M9PYS6|A0A8M9PYS6_DANRE	48420500	12	0.000179419	14731000	7	6.6897e-05	0.304231	A0A8M2BL67_DANRE	A0A8M2BL67	unreviewed	A0A8M2BL67_DANRE	Vimentin	LOC108179220	Danio rerio (Zebrafish) (Brachydanio rerio)	395			intermediate filament [GO:0005882]
tr|B3DFN3|B3DFN3_DANRE	48400000	8	0.000179343	99319000	19	0.000451032	2.05205	Q804G9_DANRE	Q804G9	unreviewed	Q804G9_DANRE	Annexin	anxa2a anx2a anxa2 wu:fc87g06	Danio rerio (Zebrafish) (Brachydanio rerio)	337			basement membrane [GO:0005604]; cytoplasm [GO:0005737]; extracellular region [GO:0005576]; nucleus [GO:0005634]; plasma membrane [GO:0005886]; vesicle membrane [GO:0012506]	calcium ion binding [GO:0005509]; calcium-dependent phospholipid binding [GO:0005544]; cytoskeletal protein binding [GO:0008092]; phosphatidylserine binding [GO:0001786]; phospholipase inhibitor activity [GO:0004859]		Secreted, extracellular space, extracellular matrix, basement membrane {ECO:0000256|ARBA:ARBA00004302}.
tr|B8JLQ3|B8JLQ3_DANRE	48274000	7	0.000178876	76689000	12	0.000348263	1.58862	Q7ZT21_DANRE	Q7ZT21	unreviewed	Q7ZT21_DANRE	Embryonic alpha globin e1 (Hbae1 protein) (Hemoglobin alpha embryonic-1) (Hemoglobin, alpha embryonic 1.1) (Hemoglobin, alpha embryonic 1.3) (Novel alpha-globin) (Novel alpha-type globin)	hbae1.1 ae1b ae1c dZ118J2.6 hba2 HBA2r HBAA1 hbae1 hbae1.2 hbae1.3 hbae1b hbae1c OTTDARP00000001843 OTTDARP00000001846 si:by119c3.1 si:by119c3.3 si:ch211-5k11.2 SI:dZ118J2.10 SI:dZ118J2.8 si:xx-119c3.3 wu:fa12a11 wu:fb74f06 zgc:86936 bY119C3.1-001 bY119C3.3-001 dZ118J2.10-001 dZ118J2.8-001	Danio rerio (Zebrafish) (Brachydanio rerio)	143		cellular oxidant detoxification [GO:0098869]; hydrogen peroxide catabolic process [GO:0042744]	haptoglobin-hemoglobin complex [GO:0031838]; hemoglobin complex [GO:0005833]	heme binding [GO:0020037]; iron ion binding [GO:0005506]; organic acid binding [GO:0043177]; oxygen binding [GO:0019825]; oxygen carrier activity [GO:0005344]
sp|Q7ZVB2|A9A1A_DANRE	47332000	10	0.000175385	22880000	4	0.000103904	0.483394	A0A8M2BDG6_DANRE	A0A8M2BDG6	unreviewed	A0A8M2BDG6_DANRE	Vigilin	hdlbpa cb591 cb811 HBP hdlbp wu:fb36d01 wu:fb94h08 wu:fc23d06 wu:fc75h07	Danio rerio (Zebrafish) (Brachydanio rerio)	1272		cellular response to estrogen stimulus [GO:0071391]		mRNA binding [GO:0003729]		Cytoplasm {ECO:0000256|ARBA:ARBA00004496}.
tr|A0A8M2BA79|A0A8M2BA79_DANRE	47189000	12	0.000174855	28377000	8	0.000128867	0.601348	Q804W0_DANRE	Q804W0	unreviewed	Q804W0_DANRE	Parvalbumin	pvalb1 zgc:86939	Danio rerio (Zebrafish) (Brachydanio rerio)	109	FUNCTION: In muscle, parvalbumin is thought to be involved in relaxation after contraction. It binds two calcium ions. {ECO:0000256|ARBA:ARBA00025308, ECO:0000256|RuleBase:RU368048}.		cytoplasm [GO:0005737]	calcium ion binding [GO:0005509]				SIGNAL 1..17; /evidence="ECO:0000256|SAM:SignalP"
tr|F1Q6P3|F1Q6P3_DANRE	47111000	14	0.000174566	39820000	12	0.000180832	0.845238	F1R9C6_DANRE	F1R9C6	unreviewed	F1R9C6_DANRE	Prohibitin	phb2b zgc:86841	Danio rerio (Zebrafish) (Brachydanio rerio)	303	FUNCTION: Protein with pleiotropic attributes mediated in a cell-compartment- and tissue-specific manner, which include the plasma membrane-associated cell signaling functions, mitochondrial chaperone, and transcriptional co-regulator of transcription factors and sex steroid hormones in the nucleus. {ECO:0000256|ARBA:ARBA00037479}.	mitochondrion organization [GO:0007005]	mitochondrial inner membrane [GO:0005743]; mitochondrion [GO:0005739]			Mitochondrion inner membrane {ECO:0000256|ARBA:ARBA00004273, ECO:0000256|RuleBase:RU366048}.
tr|Q803B0|Q803B0_DANRE	47060000	8	0.000174377	13277000	5	6.02941e-05	0.282129	Q6DRE6_DANRE	Q6DRE6	unreviewed	Q6DRE6_DANRE	Large ribosomal subunit protein uL11 (60S ribosomal protein L12)	rpl12 wu:fa27c04 wu:fa91d03 wu:fb14g09 wu:fj18a12 wu:fj26g11 zgc:103615	Danio rerio (Zebrafish) (Brachydanio rerio)	165	FUNCTION: Component of the large ribosomal subunit. The ribosome is a large ribonucleoprotein complex responsible for the synthesis of proteins in the cell. Binds directly to 26S ribosomal RNA. {ECO:0000256|ARBA:ARBA00045484}.	translation [GO:0006412]	cytosolic large ribosomal subunit [GO:0022625]	large ribosomal subunit rRNA binding [GO:0070180]; structural constituent of ribosome [GO:0003735]
tr|Q6NX86|Q6NX86_DANRE	46800000	5	0.000173414	29370000	6	0.000133376	0.627564	A0A8N7V0N1_DANRE	A0A8N7V0N1	unreviewed	A0A8N7V0N1_DANRE	Serine (Or cysteine) proteinase inhibitor, clade A (Alpha-1 antiproteinase, antitrypsin), member 1, like precursor	serpina1l cb301 fb70a01 sb:cb301 wu:fb66d09 wu:fb70a01 zgc:136659	Danio rerio (Zebrafish) (Brachydanio rerio)	433			extracellular space [GO:0005615]	serine-type endopeptidase inhibitor activity [GO:0004867]				SIGNAL 1..24; /evidence="ECO:0000256|SAM:SignalP, ECO:0000313|RefSeq:NP_001013277.3"
sp|Q9PVK4|LDHBA_DANRE	46060000	5	0.000170672	57944000	6	0.000263138	1.25801	F1RAG3_DANRE	F1RAG3	unreviewed	F1RAG3_DANRE	Nidogen 1a (Nidogen-1 isoform X1)	nid1a	Danio rerio (Zebrafish) (Brachydanio rerio)	1175		canonical Wnt signaling pathway [GO:0060070]; cell-matrix adhesion [GO:0007160]	basement membrane [GO:0005604]; extracellular region [GO:0005576]; plasma membrane [GO:0005886]	calcium ion binding [GO:0005509]; Wnt receptor activity [GO:0042813]; Wnt-protein binding [GO:0017147]		Secreted, extracellular space, extracellular matrix, basement membrane {ECO:0000256|ARBA:ARBA00004302}.		SIGNAL 1..23; /evidence="ECO:0000256|SAM:SignalP"
tr|Q6DHS3|Q6DHS3_DANRE	45990000	3	0.000170412	54330000	8	0.000246726	1.18134	F1Q8W8_DANRE	F1Q8W8	unreviewed	F1Q8W8_DANRE	Calreticulin	calr calrl2 fc66d10 wu:fc66d10 wu:fj50c03 zgc:66153	Danio rerio (Zebrafish) (Brachydanio rerio)	417		ERAD pathway [GO:0036503]; protein folding [GO:0006457]	endoplasmic reticulum lumen [GO:0005788]; endoplasmic reticulum membrane [GO:0005789]	calcium ion binding [GO:0005509]; unfolded protein binding [GO:0051082]		Cell surface {ECO:0000256|ARBA:ARBA00004241}. Cytoplasm, cytosol {ECO:0000256|ARBA:ARBA00004514}. Cytoplasmic vesicle, secretory vesicle, Cortical granule {ECO:0000256|ARBA:ARBA00037865}. Endoplasmic reticulum lumen {ECO:0000256|ARBA:ARBA00004319, ECO:0000256|PIRNR:PIRNR002356}. Sarcoplasmic reticulum lumen {ECO:0000256|ARBA:ARBA00004564}. Secreted, extracellular space, extracellular matrix {ECO:…		SIGNAL 1..18; /evidence="ECO:0000256|RuleBase:RU362126"
tr|Q6NYH5|Q6NYH5_DANRE	45871000	6	0.000169972	56880000	4	0.000258306	1.24	Q803W0_DANRE	Q803W0	unreviewed	Q803W0_DANRE	RNA helicase (EC 3.6.4.13)	ddx39ab ddx39 ddx39b fc16a02 wu:fc16a02 zgc:55433 zgc:85646 CH211-106H11.2-001	Danio rerio (Zebrafish) (Brachydanio rerio)	427		epigenetic regulation of gene expression [GO:0040029]; mRNA export from nucleus [GO:0006406]; mRNA splicing, via spliceosome [GO:0000398]		ATP binding [GO:0005524]; hydrolase activity [GO:0016787]; mRNA binding [GO:0003729]; RNA binding [GO:0003723]; RNA helicase activity [GO:0003724]
tr|A0A8M9QHJ0|A0A8M9QHJ0_DANRE	45854000	6	0.000169909	65171000	8	0.000295957	1.42127	E3NZ06_DANRE	E3NZ06	unreviewed	E3NZ06_DANRE	10-formyltetrahydrofolate dehydrogenase (EC 1.5.1.6)	aldh1l1	Danio rerio (Zebrafish) (Brachydanio rerio)	903		10-formyltetrahydrofolate catabolic process [GO:0009258]; biosynthetic process [GO:0009058]; embryonic viscerocranium morphogenesis [GO:0048703]; gastrulation [GO:0007369]; heart development [GO:0007507]; neural crest cell migration [GO:0001755]; neuromast deposition [GO:0048885]; one-carbon metabolic process [GO:0006730]	cytosol [GO:0005829]	aldehyde dehydrogenase (NAD+) activity [GO:0004029]; formyltetrahydrofolate dehydrogenase activity [GO:0016155]; hydrolase activity [GO:0016787]
tr|A0A8M3AUQ5|A0A8M3AUQ5_DANRE	44985000	10	0.000166689	21830000	10	9.91353e-05	0.485273	Q4V914_DANRE	Q4V914	unreviewed	Q4V914_DANRE	Core histone macro-H2A	macroh2a2 h2afy2 im:6898017 wu:fa14g05 zgc:114051	Danio rerio (Zebrafish) (Brachydanio rerio)	367	FUNCTION: Variant histone H2A which replaces conventional H2A in a subset of nucleosomes. {ECO:0000256|PIRNR:PIRNR037942}.	brain development [GO:0007420]; heterochromatin formation [GO:0031507]; negative regulation of transcription by RNA polymerase II [GO:0000122]; negative regulation of transcription of nucleolar large rRNA by RNA polymerase I [GO:1901837]; nucleosome assembly [GO:0006334]	nucleosome [GO:0000786]; nucleus [GO:0005634]	chromatin DNA binding [GO:0031490]; protein heterodimerization activity [GO:0046982]; structural constituent of chromatin [GO:0030527]; transcription cis-regulatory region binding [GO:0000976]		Nucleus {ECO:0000256|PIRNR:PIRNR037942}. Chromosome {ECO:0000256|PIRNR:PIRNR037942}.
tr|A0A286YAZ4|A0A286YAZ4_DANRE	44592000	14	0.000165232	54802000	19	0.000248869	1.22896	A0A8M1NSE3_DANRE	A0A8M1NSE3	unreviewed	A0A8M1NSE3_DANRE	Aminopeptidase (EC 3.4.11.-)	npepps fb68d07 Psa psa sb:cb848 sb:eu910 wu:fb68d07	Danio rerio (Zebrafish) (Brachydanio rerio)	872		peptide catabolic process [GO:0043171]; proteolysis [GO:0006508]	cytoplasm [GO:0005737]; extracellular space [GO:0005615]; membrane [GO:0016020]	aminopeptidase activity [GO:0004177]; metalloaminopeptidase activity [GO:0070006]; peptide binding [GO:0042277]; zinc ion binding [GO:0008270]
tr|Q7ZUG6|Q7ZUG6_DANRE	44560000	5	0.000165114	69580000	5	0.00031598	1.56149	APEX1_DANRE	A0MTA1	reviewed	APEX1_DANRE	DNA repair nuclease APEX1 (EC 3.1.11.2) (EC 3.1.21.-) (APEX nuclease) (APEN) (Apurinic-apyrimidinic endonuclease 1) (AP endonuclease 1) (zAP1)	apex1 apex1a apex1b si:ch211-214j24.12 zgc:66204	Danio rerio (Zebrafish) (Brachydanio rerio)	310	FUNCTION: Functions as an apurinic/apyrimidinic (AP) endodeoxyribonuclease in the DNA base excision repair (BER) pathway of DNA lesions induced by oxidative and alkylating agents (PubMed:16966376). Initiates repair of AP sites in DNA by catalyzing hydrolytic incision of the phosphodiester backbone immediately adjacent to the damage, generating a single-strand break with 5'-deoxyribose phosphate a…	base-excision repair [GO:0006284]; heart contraction [GO:0060047]; heart looping [GO:0001947]; negative regulation of apoptotic process [GO:0043066]; positive regulation of gene expression [GO:0010628]; positive regulation of gene expression via chromosomal CpG island demethylation [GO:0044029]	endoplasmic reticulum [GO:0005783]; mitochondrion [GO:0005739]; nuclear speck [GO:0016607]; nucleolus [GO:0005730]; nucleus [GO:0005634]	class II DNA-(apurinic or apyrimidinic site) endonuclease activity [GO:0052720]; DNA-(abasic site) binding [GO:0140431]; DNA-(apurinic or apyrimidinic site) endonuclease activity [GO:0003906]; double-stranded DNA 3'-5' DNA exonuclease activity [GO:0008311]; metal ion binding [GO:0046872]; phosphoric diester hydrolase activity [GO:0008081]; RNA binding [GO:0003723]		Nucleus {ECO:0000255|PROSITE-ProRule:PRU00764}. Nucleus, nucleolus {ECO:0000250}. Nucleus speckle {ECO:0000255|PROSITE-ProRule:PRU00764}. Endoplasmic reticulum {ECO:0000250}. Cytoplasm {ECO:0000255|PROSITE-ProRule:PRU00764}. Mitochondrion {ECO:0000250}.
tr|Q4KME8|Q4KME8_DANRE	44545000	5	0.000165058	34860000	5	0.000158308	0.782579	Q6NWC1_DANRE	Q6NWC1	unreviewed	Q6NWC1_DANRE	Non-selective voltage-gated ion channel VDAC1 (Voltage-dependent anion-selective channel protein 1)	vdac1 fa13f11 VDAC1 wu:fa13f11 zgc:85830	Danio rerio (Zebrafish) (Brachydanio rerio)	283	FUNCTION: Catalyzes the scrambling of phospholipids across the outer mitochondrial membrane; the mechanism is unrelated to channel activity and is capable of translocating both anionic and zwitterionic phospholipids. {ECO:0000256|ARBA:ARBA00044941}.	apoptotic process [GO:0006915]	membrane raft [GO:0045121]; mitochondrial outer membrane [GO:0005741]; plasma membrane [GO:0005886]; pore complex [GO:0046930]	ATP binding [GO:0005524]; porin activity [GO:0015288]; voltage-gated monoatomic anion channel activity [GO:0008308]		Cell membrane {ECO:0000256|ARBA:ARBA00004651}; Multi-pass membrane protein {ECO:0000256|ARBA:ARBA00004651}. Membrane raft {ECO:0000256|ARBA:ARBA00004314}; Multi-pass membrane protein {ECO:0000256|ARBA:ARBA00004314}. Mitochondrion outer membrane {ECO:0000256|ARBA:ARBA00004374}; Multi-pass membrane protein {ECO:0000256|ARBA:ARBA00004374}.
tr|A0A8M9PWD4|A0A8M9PWD4_DANRE	44292000	9	0.000164121	50948000	10	0.000231367	1.15028	Q8JHI7_DANRE	Q8JHI7	unreviewed	Q8JHI7_DANRE	T-complex protein 1 subunit gamma	cct3 chunp6930 wu:fb13f04 wu:fb52a02 wu:fj48b06	Danio rerio (Zebrafish) (Brachydanio rerio)	543		embryonic eye morphogenesis [GO:0048048]; negative regulation of retinal cell programmed cell death [GO:0046671]; protein folding [GO:0006457]	chaperonin-containing T-complex [GO:0005832]	ATP binding [GO:0005524]; ATP hydrolysis activity [GO:0016887]; ATP-dependent protein folding chaperone [GO:0140662]; unfolded protein binding [GO:0051082]		Cytoplasm {ECO:0000256|ARBA:ARBA00004496}.
tr|Q9I8U7|Q9I8U7_DANRE	44020000	3	0.000163113	109950000	6	0.000499309	2.49773	GFAP_DANRE	Q58EE9	reviewed	GFAP_DANRE	Glial fibrillary acidic protein (GFAP)	gfap	Danio rerio (Zebrafish) (Brachydanio rerio)	444		intermediate filament organization [GO:0045109]; regulation of chaperone-mediated autophagy [GO:1904714]	cell projection [GO:0042995]; cytoplasm [GO:0005737]; intermediate filament [GO:0005882]; type III intermediate filament [GO:0045098]	structural constituent of cytoskeleton [GO:0005200]		Cytoplasm, cytoskeleton {ECO:0000269|PubMed:12801639}. Note=Associated with intermediate filaments.
tr|A0A2R8QR93|A0A2R8QR93_DANRE	43900000	1	0.000162668	46100000	1	0.000209351	1.05011	F1QG80_DANRE	F1QG80	unreviewed	F1QG80_DANRE	Large ribosomal subunit protein eL22 (60S ribosomal protein L22)	rpl22	Danio rerio (Zebrafish) (Brachydanio rerio)	141	FUNCTION: Component of the large ribosomal subunit. The ribosome is a large ribonucleoprotein complex responsible for the synthesis of proteins in the cell. {ECO:0000256|ARBA:ARBA00034092}.	convergent extension involved in axis elongation [GO:0060028]; cytoplasmic translation [GO:0002181]; regulation of mRNA cis splicing, via spliceosome [GO:1905744]; T cell differentiation in thymus [GO:0033077]	cytoplasm [GO:0005737]; nucleus [GO:0005634]; protein-containing complex [GO:0032991]; ribonucleoprotein complex [GO:1990904]; ribosome [GO:0005840]	pre-mRNA binding [GO:0036002]; RNA binding [GO:0003723]; structural constituent of ribosome [GO:0003735]		Cytoplasm {ECO:0000256|ARBA:ARBA00004496}.
tr|E7FE90|E7FE90_DANRE	43833600	6	0.000162422	41444000	4	0.000188207	0.945485	Q52PJ7_DANRE	Q52PJ7	unreviewed	Q52PJ7_DANRE	Collapsin response mediator protein 5.1 (Dihydropyrimidinase-like 5a) (Dihydropyrimidinase-related protein 5a) (Dpysl5a protein)	dpysl5a CRMP-5a crmp5.1 DPYSL5 fc28b06 im:7146614 wu:fc28b06	Danio rerio (Zebrafish) (Brachydanio rerio)	564			cytosol [GO:0005829]	hydrolase activity, acting on carbon-nitrogen (but not peptide) bonds, in cyclic amides [GO:0016812]
tr|A0A0R4IFJ7|A0A0R4IFJ7_DANRE	43739000	14	0.000162072	19289000	10	8.7596e-05	0.441002	A0A8M1P182_DANRE	A0A8M1P182	unreviewed	A0A8M1P182_DANRE	Uncharacterized protein LOC568958 precursor	fc46h12 wu:fc46h12	Danio rerio (Zebrafish) (Brachydanio rerio)	164								SIGNAL 1..22; /evidence="ECO:0000256|SAM:SignalP, ECO:0000313|RefSeq:NP_001278276.1"
sp|Q7ZV96|RL10_DANRE	43461000	8	0.000161041	8028000	6	3.64571e-05	0.184717	A0A0R4IRI3_DANRE	A0A0R4IRI3	unreviewed	A0A0R4IRI3_DANRE	Sarcalumenin	srl im:6899248 wu:fb94b10 zgc:153844	Danio rerio (Zebrafish) (Brachydanio rerio)	470		endocytosis [GO:0006897]; endosomal transport [GO:0016197]	cytoplasm [GO:0005737]; endomembrane system [GO:0012505]; plasma membrane [GO:0005886]	GTP binding [GO:0005525]		Endomembrane system {ECO:0000256|ARBA:ARBA00004184}; Peripheral membrane protein {ECO:0000256|ARBA:ARBA00004184}.		SIGNAL 1..19; /evidence="ECO:0000256|SAM:SignalP"
sp|Q08CK7|IF2B1_DANRE	43210000	8	0.000160111	70697000	10	0.000321052	1.63613	B0S6M3_DANRE	B0S6M3	unreviewed	B0S6M3_DANRE	Crystallin, gamma M2d1	crygm2d1 crygEM2-1 zgc:109890 zgc:112327 zgc:173493	Danio rerio (Zebrafish) (Brachydanio rerio)	175		lens development in camera-type eye [GO:0002088]; visual perception [GO:0007601]		structural constituent of eye lens [GO:0005212]
tr|Q7T1J9|Q7T1J9_DANRE	43045000	5	0.0001595	35675000	4	0.000162009	0.828784	Q6PBZ1_DANRE	Q6PBZ1	unreviewed	Q6PBZ1_DANRE	60S ribosomal protein L7a	rpl7a wu:fa95b03 zgc:73183 zgc:86667 DKEY-226M8.3-001	Danio rerio (Zebrafish) (Brachydanio rerio)	266	FUNCTION: Component of the ribosome. {ECO:0000256|RuleBase:RU367042}.	maturation of LSU-rRNA [GO:0000470]	cytosolic large ribosomal subunit [GO:0022625]	RNA binding [GO:0003723]
tr|F1QGI3|F1QGI3_DANRE	42627000	4	0.000157951	52458000	7	0.000238224	1.23063	RL27_DANRE	Q7ZV82	reviewed	RL27_DANRE	Large ribosomal subunit protein eL27 (60S ribosomal protein L27)	rpl27 zgc:56171	Danio rerio (Zebrafish) (Brachydanio rerio)	136	FUNCTION: Component of the large ribosomal subunit. {ECO:0000250|UniProtKB:P61353}.	erythrocyte differentiation [GO:0030218]; translation [GO:0006412]	cytoplasmic side of rough endoplasmic reticulum membrane [GO:0098556]; cytosolic large ribosomal subunit [GO:0022625]; large ribosomal subunit [GO:0015934]	structural constituent of ribosome [GO:0003735]		Cytoplasm, cytosol {ECO:0000250|UniProtKB:P61353}. Cytoplasm {ECO:0000250|UniProtKB:P61353}. Rough endoplasmic reticulum {ECO:0000250|UniProtKB:A1XQU5}. Note=Detected on cytosolic polysomes (By similarity). Detected in ribosomes that are associated with the rough endoplasmic reticulum (By similarity). {ECO:0000250|UniProtKB:A1XQU5, ECO:0000250|UniProtKB:P61353}.
tr|Q6NYQ7|Q6NYQ7_DANRE	41952000	8	0.00015545	8688000	7	3.94543e-05	0.207094	SDHA_DANRE	Q7ZVF3	reviewed	SDHA_DANRE	Succinate dehydrogenase [ubiquinone] flavoprotein subunit, mitochondrial (EC 1.3.5.1) (Flavoprotein subunit of complex II) (Fp) (Malate dehydrogenase [quinone] flavoprotein subunit) (EC 1.1.5.-)	sdha si:dkeyp-84f11.2	Danio rerio (Zebrafish) (Brachydanio rerio)	661	FUNCTION: Flavoprotein (FP) subunit of succinate dehydrogenase (SDH) that is involved in complex II of the mitochondrial electron transport chain and is responsible for transferring electrons from succinate to ubiquinone (coenzyme Q) (By similarity). SDH also oxidizes malate to the non-canonical enol form of oxaloacetate, enol-oxaloacetate. Enol-oxaloacetate, which is a potent inhibitor of the su…	mitochondrial electron transport, succinate to ubiquinone [GO:0006121]; tricarboxylic acid cycle [GO:0006099]	mitochondrial inner membrane [GO:0005743]; respiratory chain complex II (succinate dehydrogenase) [GO:0045273]	electron transfer activity [GO:0009055]; flavin adenine dinucleotide binding [GO:0050660]; succinate dehydrogenase (quinone) activity [GO:0008177]		Mitochondrion inner membrane {ECO:0000250|UniProtKB:Q0QF01}; Peripheral membrane protein {ECO:0000250|UniProtKB:Q0QF01}; Matrix side {ECO:0000250|UniProtKB:Q0QF01}.
tr|Q6YBS2|Q6YBS2_DANRE	41867000	9	0.000155135	22888200	7	0.000103941	0.546688	Q1MTC4_DANRE	Q1MTC4	unreviewed	Q1MTC4_DANRE	Vitellogenin 2	vtg2 si:dkey-4c23.2 vg2 zfVtg2	Danio rerio (Zebrafish) (Brachydanio rerio)	1631		cellular response to estrogen stimulus [GO:0071391]; positive regulation of phagocytosis, engulfment [GO:0060100]; response to estradiol [GO:0032355]; vitelline membrane formation [GO:0030704]		lipid transporter activity [GO:0005319]; lipopolysaccharide binding [GO:0001530]; lipoteichoic acid binding [GO:0070891]; nutrient reservoir activity [GO:0045735]				SIGNAL 1..15; /evidence="ECO:0000256|SAM:SignalP"
tr|A0A8M1N4T5|A0A8M1N4T5_DANRE	41751000	19	0.000154705	23335000	12	0.00010597	0.558909	Q75ZI3_DANRE	Q75ZI3	unreviewed	Q75ZI3_DANRE	Versican core protein (Chondroitin sulfate proteoglycan core protein 2) (Large fibroblast proteoglycan) (PG-M)	vcanb cspg2b dcan fb99b07 wu:fb99b07	Danio rerio (Zebrafish) (Brachydanio rerio)	1570	FUNCTION: May play a role in intercellular signaling and in connecting cells with the extracellular matrix. May take part in the regulation of cell motility, growth and differentiation. Binds hyaluronic acid. {ECO:0000256|ARBA:ARBA00043896}.	cell adhesion [GO:0007155]; central nervous system development [GO:0007417]; glial cell differentiation [GO:0010001]; intramembranous ossification [GO:0001957]; positive regulation of neuroblast proliferation [GO:0002052]; skeletal system development [GO:0001501]	extracellular space [GO:0005615]; interphotoreceptor matrix [GO:0033165]; perineuronal net [GO:0072534]; photoreceptor outer segment [GO:0001750]; synapse [GO:0045202]	calcium ion binding [GO:0005509]; carbohydrate binding [GO:0030246]; hyaluronic acid binding [GO:0005540]		Cell projection, cilium, photoreceptor outer segment {ECO:0000256|ARBA:ARBA00004504}. Secreted, extracellular space, extracellular matrix, interphotoreceptor matrix {ECO:0000256|ARBA:ARBA00004593}.		SIGNAL 1..18; /evidence="ECO:0000256|SAM:SignalP"
tr|Q9I8U8|Q9I8U8_DANRE	41720000	11	0.00015459	67659000	13	0.000307256	1.62174	Q6DGY4_DANRE	Q6DGY4	unreviewed	Q6DGY4_DANRE	Crystallin, beta A1b	cryba1b zgc:92720	Danio rerio (Zebrafish) (Brachydanio rerio)	198	FUNCTION: Crystallins are the dominant structural components of the vertebrate eye lens. {ECO:0000256|ARBA:ARBA00003689}.	lens development in camera-type eye [GO:0002088]; visual perception [GO:0007601]		structural constituent of eye lens [GO:0005212]
tr|A0AB32TA09|A0AB32TA09_DANRE	40500000	1	0.00015007	6140000	1	2.78832e-05	0.151605	A0A8M1N2X8_DANRE	A0A8M1N2X8	unreviewed	A0A8M1N2X8_DANRE	Cysteine sulfinic acid decarboxylase (EC 4.1.1.29)	csad zgc:103478	Danio rerio (Zebrafish) (Brachydanio rerio)	500		carboxylic acid metabolic process [GO:0019752]; heart development [GO:0007507]; taurine biosynthetic process [GO:0042412]	cytoplasm [GO:0005737]	pyridoxal phosphate binding [GO:0030170]; sulfinoalanine decarboxylase activity [GO:0004782]
tr|B0BLX4|B0BLX4_DANRE	40463000	5	0.000149933	24598000	2	0.000111705	0.607913	HSDL2_DANRE	Q6P5L8	reviewed	HSDL2_DANRE	Hydroxysteroid dehydrogenase-like protein 2 (EC 1.-.-.-)	hsdl2	Danio rerio (Zebrafish) (Brachydanio rerio)	415	FUNCTION: Has apparently no steroid dehydrogenase activity. Might act as a metabolic regulator that affects systemic adaptation to nutritional cues. {ECO:0000250|UniProtKB:Q6YN16}.		mitochondrion [GO:0005739]; peroxisome [GO:0005777]	oxidoreductase activity [GO:0016491]		Peroxisome {ECO:0000250|UniProtKB:Q6YN16}. Mitochondrion {ECO:0000250|UniProtKB:Q6YN16}.
tr|A0A8M3AXV0|A0A8M3AXV0_DANRE	40454600	11	0.000149901	20777000	8	9.43534e-05	0.513588	Q4KME8_DANRE	Q4KME8	unreviewed	Q4KME8_DANRE	Synaptic vesicle membrane protein VAT-1 homolog (Vesicle amine transport protein 1 homolog (T californica))	vat1 si:dz163l24.2 VAT-1 VATI	Danio rerio (Zebrafish) (Brachydanio rerio)	484				oxidoreductase activity [GO:0016491]; zinc ion binding [GO:0008270]
tr|Q1LWN2|Q1LWN2_DANRE	39954000	10	0.000148047	58746000	10	0.00026678	1.47034	Q804H0_DANRE	Q804H0	unreviewed	Q804H0_DANRE	Annexin	anxa1c ANX Ic anx1c sb:cb276 wu:fa22e03 wu:fj17g03 zgc:123146 zgc:86853	Danio rerio (Zebrafish) (Brachydanio rerio)	341		cellular response to glucocorticoid stimulus [GO:0071385]; phagocytosis [GO:0006909]; signal transduction [GO:0007165]	cytoplasm [GO:0005737]; nucleus [GO:0005634]; plasma membrane [GO:0005886]; vesicle membrane [GO:0012506]	calcium ion binding [GO:0005509]; calcium-dependent phospholipid binding [GO:0005544]; phosphatidylserine binding [GO:0001786]
tr|F1QVX3|F1QVX3_DANRE	39843000	10	0.000147635	41696000	13	0.000189352	1.04651	A5PMG3_DANRE	A5PMG3	unreviewed	A5PMG3_DANRE	Adenosylhomocysteinase (EC 3.13.2.1)	ahcyl1 cb586 wu:fj66f02	Danio rerio (Zebrafish) (Brachydanio rerio)	500		dorsal/ventral pattern formation [GO:0009953]; one-carbon metabolic process [GO:0006730]; S-adenosylmethionine cycle [GO:0033353]	cytosol [GO:0005829]	hydrolase activity [GO:0016787]
tr|Q6P025|Q6P025_DANRE	39664000	5	0.000146972	2749000	2	1.24839e-05	0.0693072	A0A8M9QD02_DANRE	A0A8M9QD02	unreviewed	A0A8M9QD02_DANRE	Aggrecan core protein isoform X2	acana	Danio rerio (Zebrafish) (Brachydanio rerio)	1546		cell adhesion [GO:0007155]; central nervous system development [GO:0007417]; glial cell differentiation [GO:0010001]; outflow tract morphogenesis [GO:0003151]; positive regulation of neuroblast proliferation [GO:0002052]; skeletal system development [GO:0001501]	extracellular space [GO:0005615]; perineuronal net [GO:0072534]; synapse [GO:0045202]	calcium ion binding [GO:0005509]; carbohydrate binding [GO:0030246]; hyaluronic acid binding [GO:0005540]		Secreted, extracellular space, extracellular matrix {ECO:0000256|ARBA:ARBA00004498}.		SIGNAL 1..18; /evidence="ECO:0000256|SAM:SignalP"
tr|Q6NWI0|Q6NWI0_DANRE	39582000	4	0.000146668	59730000	5	0.000271248	1.50902	A0A8M2B8V2_DANRE	A0A8M2B8V2	unreviewed	A0A8M2B8V2_DANRE	Laminin subunit beta-2 isoform X1	lamb2 si:dkey-32e6.2	Danio rerio (Zebrafish) (Brachydanio rerio)	1794		animal organ morphogenesis [GO:0009887]; axon guidance [GO:0007411]; basement membrane assembly [GO:0070831]; cell migration [GO:0016477]; muscle attachment [GO:0016203]; somite development [GO:0061053]; substrate adhesion-dependent cell spreading [GO:0034446]; tissue development [GO:0009888]	extracellular region [GO:0005576]; laminin complex [GO:0043256]	integrin binding [GO:0005178]; structural constituent of synapse-associated extracellular matrix [GO:0150043]		Secreted, extracellular space, extracellular matrix, basement membrane {ECO:0000256|ARBA:ARBA00004302}.		SIGNAL 1..17; /evidence="ECO:0000256|SAM:SignalP"
tr|Q6PE34|Q6PE34_DANRE	39560000	5	0.000146587	26080000	3	0.000118436	0.659252	Q568D0_DANRE	Q568D0	unreviewed	Q568D0_DANRE	Histone H1 like1 (Zgc:110380)	histh1l1 histh1l wu:fb40a10 zgc:110380	Danio rerio (Zebrafish) (Brachydanio rerio)	201		chromosome condensation [GO:0030261]; negative regulation of DNA recombination [GO:0045910]; nucleosome assembly [GO:0006334]	nucleosome [GO:0000786]; nucleus [GO:0005634]	double-stranded DNA binding [GO:0003690]; nucleosomal DNA binding [GO:0031492]; structural constituent of chromatin [GO:0030527]		Nucleus {ECO:0000256|RuleBase:RU003894}.
tr|A0A8M2B801|A0A8M2B801_DANRE	39320000	3	0.000145697	151700000	4	0.000688906	3.85809	Q6NYW8_DANRE	Q6NYW8	unreviewed	Q6NYW8_DANRE	Heterogeneous nuclear ribonucleoprotein A0	hnrnpa0b fi36h08 hnrnpa0 hnrpa0 wu:fa16d06 wu:fi36h08 zgc:77280	Danio rerio (Zebrafish) (Brachydanio rerio)	314		3'-UTR-mediated mRNA stabilization [GO:0070935]	nucleus [GO:0005634]; ribonucleoprotein complex [GO:1990904]	mRNA binding [GO:0003729]
tr|Q561T4|Q561T4_DANRE	39312000	6	0.000145668	8819000	4	4.00492e-05	0.224334	A0A8M9PD17_DANRE	A0A8M9PD17	unreviewed	A0A8M9PD17_DANRE	Collagen alpha-1(V) chain isoform X1	col5a1	Danio rerio (Zebrafish) (Brachydanio rerio)	2024		extracellular matrix organization [GO:0030198]	collagen trimer [GO:0005581]; collagen-containing extracellular matrix [GO:0062023]; extracellular space [GO:0005615]	extracellular matrix structural constituent conferring tensile strength [GO:0030020]; heparin binding [GO:0008201]		Secreted {ECO:0000256|ARBA:ARBA00004613}.		SIGNAL 1..16; /evidence="ECO:0000256|SAM:SignalP"
tr|B7ZD34|B7ZD34_DANRE	39305000	3	0.000145642	37359000	2	0.000169656	0.95049	LDHA_DANRE	Q9PVK5	reviewed	LDHA_DANRE	L-lactate dehydrogenase A chain (LDH-A) (EC 1.1.1.27)	ldha	Danio rerio (Zebrafish) (Brachydanio rerio)	333	FUNCTION: Interconverts simultaneously and stereospecifically pyruvate and lactate with concomitant interconversion of NADH and NAD(+). {ECO:0000250|UniProtKB:P00338}.	lactate metabolic process [GO:0006089]; pyruvate metabolic process [GO:0006090]; response to hypoxia [GO:0001666]	mitochondrion [GO:0005739]	L-lactate dehydrogenase activity [GO:0004459]		Cytoplasm {ECO:0000250}.
tr|Q8AX99|Q8AX99_DANRE	38665000	10	0.00014327	36412000	7	0.000165356	0.94173	B3DKL0_DANRE	B3DKL0	unreviewed	B3DKL0_DANRE	Bifunctional purine biosynthesis protein ATIC (EC 2.1.2.3) (EC 3.5.4.10) (AICAR transformylase/inosine monophosphate cyclohydrolase)	atic cb72 id:ibd1333 wu:fb50b10 wu:fb58a11 wu:fi76g09 wu:fy77g01	Danio rerio (Zebrafish) (Brachydanio rerio)	590		'de novo' IMP biosynthetic process [GO:0006189]	cytosol [GO:0005829]	IMP cyclohydrolase activity [GO:0003937]; phosphoribosylaminoimidazolecarboxamide formyltransferase activity [GO:0004643]		Cytoplasm, cytosol {ECO:0000256|ARBA:ARBA00004514}.
tr|Q6TNR5|Q6TNR5_DANRE	38410000	3	0.000142325				0	A0A2R8Q0U0_DANRE	A0A2R8Q0U0	unreviewed	A0A2R8Q0U0_DANRE	Si:dkey-108k21.21	si:dkey-108k21.21	Danio rerio (Zebrafish) (Brachydanio rerio)	206		chromosome condensation [GO:0030261]; negative regulation of DNA recombination [GO:0045910]; nucleosome assembly [GO:0006334]	nucleosome [GO:0000786]; nucleus [GO:0005634]	double-stranded DNA binding [GO:0003690]; nucleosomal DNA binding [GO:0031492]; structural constituent of chromatin [GO:0030527]		Nucleus {ECO:0000256|RuleBase:RU003894}.
tr|Q803K3|Q803K3_DANRE	38270000	5	0.000141807	73630000	6	0.000334372	1.92396	Q6PC53_DANRE	Q6PC53	unreviewed	Q6PC53_DANRE	Peptidyl-prolyl cis-trans isomerase (PPIase) (EC 5.2.1.8)	ppiab ppial wu:fj18g05 zgc:73102 zgc:86688	Danio rerio (Zebrafish) (Brachydanio rerio)	164	FUNCTION: PPIases accelerate the folding of proteins. It catalyzes the cis-trans isomerization of proline imidic peptide bonds in oligopeptides. {ECO:0000256|RuleBase:RU363019}.	apoptotic process [GO:0006915]; protein folding [GO:0006457]; response to hypoxia [GO:0001666]	cytoplasm [GO:0005737]; extracellular region [GO:0005576]; mitochondrion [GO:0005739]; nucleus [GO:0005634]	cyclosporin A binding [GO:0016018]; peptidyl-prolyl cis-trans isomerase activity [GO:0003755]; RNA polymerase II CTD heptapeptide repeat P3 isomerase activity [GO:0140839]; RNA polymerase II CTD heptapeptide repeat P6 isomerase activity [GO:0140840]
sp|Q9PW80|IF2B3_DANRE	37865000	9	0.000140306	28452000	10	0.000129207	0.751406	Q6IQ59_DANRE	Q6IQ59	unreviewed	Q6IQ59_DANRE	Cytochrome b-c1 complex subunit 2, mitochondrial (Ubiquinol-cytochrome c reductase core protein 2b) (Ubiquinol-cytochrome c reductase core protein II)	uqcrc2b fi06a11 uqcrc2 wu:fb64g04 wu:fi06a11	Danio rerio (Zebrafish) (Brachydanio rerio)	454		proteolysis [GO:0006508]	mitochondrion [GO:0005739]	metal ion binding [GO:0046872]; metalloendopeptidase activity [GO:0004222]
tr|Q6IQU2|Q6IQU2_DANRE	37720000	2	0.000139769	38840000	3	0.000176382	1.02969	A9JRX1_DANRE	A9JRX1	unreviewed	A9JRX1_DANRE	Actinodin2 (Zgc:175106 protein)	and2 zgc:175106	Danio rerio (Zebrafish) (Brachydanio rerio)	508		cartilage development [GO:0051216]; fin development [GO:0033333]						SIGNAL 1..23; /evidence="ECO:0000256|SAM:SignalP"
sp|Q4VBT1|FA1B1_DANRE	37691000	5	0.000139661	22456000	5	0.000101978	0.595792	A0A8M1P7C1_DANRE	A0A8M1P7C1	unreviewed	A0A8M1P7C1_DANRE	Complement C3a.1 precursor (EC 3.4.21.43)	c3a.1 C3 C3-1 c3a cb26 sb:cb26 si:dkey-76b14.4 wu:fi34b03 wu:fj86e11	Danio rerio (Zebrafish) (Brachydanio rerio)	1643		chordate embryonic development [GO:0043009]; positive regulation of neutrophil migration [GO:1902624]	extracellular space [GO:0005615]	endopeptidase inhibitor activity [GO:0004866]		Secreted {ECO:0000256|ARBA:ARBA00004613}.		SIGNAL 1..20; /evidence="ECO:0000256|SAM:SignalP, ECO:0000313|RefSeq:NP_571317.1"
tr|F1QHC4|F1QHC4_DANRE	37513000	11	0.000139002	33830000	10	0.00015363	0.901821	A0A8M9PEX3_DANRE	A0A8M9PEX3	unreviewed	A0A8M9PEX3_DANRE	Vesicle-fusing ATPase (EC 3.6.4.6)	nsfa nsf si:bz18k17.1 wu:fj33g11	Danio rerio (Zebrafish) (Brachydanio rerio)	747	FUNCTION: Required for vesicle-mediated transport. Catalyzes the fusion of transport vesicles within the Golgi cisternae. Is also required for transport from the endoplasmic reticulum to the Golgi stack. Seems to function as a fusion protein required for the delivery of cargo proteins to all compartments of the Golgi stack independent of vesicle origin. {ECO:0000256|RuleBase:RU367045}.	afferent axon development in posterior lateral line nerve [GO:0048933]; clustering of voltage-gated sodium channels [GO:0045162]; efferent axon development in posterior lateral line nerve [GO:0048929]; eye morphogenesis [GO:0048592]; Golgi to plasma membrane protein transport [GO:0043001]; hypothalamus development [GO:0021854]; intra-Golgi vesicle-mediated transport [GO:0006891]; myelination of a…	Golgi stack [GO:0005795]	ATP binding [GO:0005524]; ATP hydrolysis activity [GO:0016887]; metal ion binding [GO:0046872]		Cytoplasm {ECO:0000256|ARBA:ARBA00004496, ECO:0000256|RuleBase:RU367045}.
sp|Q90485|HBB2_DANRE	36889200	3	0.00013669	45781200	3	0.000207903	1.24105	AL4A1_DANRE	Q7SY23	reviewed	AL4A1_DANRE	Delta-1-pyrroline-5-carboxylate dehydrogenase, mitochondrial (P5C dehydrogenase) (EC 1.2.1.88) (Aldehyde dehydrogenase family 4 member A1) (L-glutamate gamma-semialdehyde dehydrogenase)	aldh4a1 zgc:63592	Danio rerio (Zebrafish) (Brachydanio rerio)	556	FUNCTION: Irreversible conversion of delta-1-pyrroline-5-carboxylate (P5C), derived either from proline or ornithine, to glutamate. This is a necessary step in the pathway interconnecting the urea and tricarboxylic acid cycles (By similarity). {ECO:0000250}.	proline catabolic process to glutamate [GO:0010133]	mitochondrial matrix [GO:0005759]	1-pyrroline-5-carboxylate dehydrogenase activity [GO:0003842]		Mitochondrion matrix {ECO:0000250}.
tr|Q6XG62|Q6XG62_DANRE	36720000	2	0.000136063	43100000	1	0.000195728	1.17375	A0A8M2B5G9_DANRE	A0A8M2B5G9	unreviewed	A0A8M2B5G9_DANRE	Tetratricopeptide repeat protein 38	ttc38 fb96d09 si:ch211-249g22.2 wu:fb96d09 zgc:112407	Danio rerio (Zebrafish) (Brachydanio rerio)	466
sp|Q7T3H1|DCTN2_DANRE	36100000	1	0.000133766				0	Q1LXK0_DANRE	Q1LXK0	unreviewed	Q1LXK0_DANRE	Keratin, type 1, gene 19d (Keratin, type I cytoskeletal 13)	krt1-19d	Danio rerio (Zebrafish) (Brachydanio rerio)	423			cytoskeleton [GO:0005856]; intermediate filament [GO:0005882]	structural molecule activity [GO:0005198]
tr|A0A8M1P5N0|A0A8M1P5N0_DANRE	36064000	7	0.000133632	9070000	2	4.11891e-05	0.251497	Q567K3_DANRE	Q567K3	unreviewed	Q567K3_DANRE	Uncharacterized protein LOC550501 precursor (Zgc:111983)	wu:fi32a11 fi32a11 wu:fb09a02 zgc:56382 zgc:111983	Danio rerio (Zebrafish) (Brachydanio rerio)	437								SIGNAL 1..24; /evidence="ECO:0000256|SAM:SignalP"
tr|Q66HW9|Q66HW9_DANRE	35439000	7	0.000131317	13805000	6	6.26918e-05	0.389543	A3KP44_DANRE	A3KP44	unreviewed	A3KP44_DANRE	thioredoxin-dependent peroxiredoxin (EC 1.11.1.24)	prdx4 fb59c09 wu:fb59c09 zgc:162938	Danio rerio (Zebrafish) (Brachydanio rerio)	260		cell redox homeostasis [GO:0045454]; hydrogen peroxide catabolic process [GO:0042744]; response to oxidative stress [GO:0006979]	cytosol [GO:0005829]; endoplasmic reticulum [GO:0005783]	thioredoxin peroxidase activity [GO:0008379]				SIGNAL 1..31; /evidence="ECO:0000256|SAM:SignalP"
tr|A0AB13A9X0|A0AB13A9X0_DANRE	35060000	6	0.000129912	13878000	6	6.30233e-05	0.395836	Q802V0_DANRE	Q802V0	unreviewed	Q802V0_DANRE	LIM domain-binding 3b (LIM domain-binding protein 3b)	ldb3b ldb3l wu:fi31d08 zgc:55814	Danio rerio (Zebrafish) (Brachydanio rerio)	292		actin cytoskeleton organization [GO:0030036]; heart development [GO:0007507]; muscle structure development [GO:0061061]	adherens junction [GO:0005912]; filamentous actin [GO:0031941]; stress fiber [GO:0001725]; Z disc [GO:0030018]	actin binding [GO:0003779]; muscle alpha-actinin binding [GO:0051371]		Cytoplasm, myofibril, sarcomere, Z line {ECO:0000256|ARBA:ARBA00004216}.
sp|F1QB54|PABPA_DANRE	35031000	10	0.000129805	16260000	6	7.38406e-05	0.46416	B3DIH3_DANRE	B3DIH3	unreviewed	B3DIH3_DANRE	Hapln1a protein (Hyaluronan and proteoglycan link protein 1a)	hapln1a crtl1 fc26f11 fc37g04 fc50e12 fc55h01 hapln1 wu:fc26f11 wu:fc37g04 wu:fc50e12 wu:fc55h01	Danio rerio (Zebrafish) (Brachydanio rerio)	328		cell adhesion [GO:0007155]; central nervous system development [GO:0007417]; extracellular matrix organization involved in endocardium development [GO:0061148]; fin regeneration [GO:0031101]; glial cell differentiation [GO:0010001]; positive regulation of neuroblast proliferation [GO:0002052]; skeletal system development [GO:0001501]	extracellular space [GO:0005615]; perineuronal net [GO:0072534]; synapse [GO:0045202]	hyaluronic acid binding [GO:0005540]		Secreted {ECO:0000256|ARBA:ARBA00004613}.		SIGNAL 1..20; /evidence="ECO:0000256|SAM:SignalP"
tr|O57332|O57332_DANRE	34970000	4	0.000129579	23850000	5	0.000108309	0.682013	Q6TH48_DANRE	Q6TH48	unreviewed	Q6TH48_DANRE	Aldehyde dehydrogenase 2 family member, tandem duplicate 2 (EC 1.2.1.3) (Mitochondrial aldehyde dehydrogenase 2 family) (Mitochondrial aldehyde dehydrogenase 2b)	aldh2.2 ALDH2 aldh2 aldh2b aldh2l cb154 wu:fi26c02 zgc:85659	Danio rerio (Zebrafish) (Brachydanio rerio)	516		regulation of cellular response to drug [GO:2001038]	mitochondrial matrix [GO:0005759]	aldehyde dehydrogenase (NAD+) activity [GO:0004029]
tr|A0A8M1P182|A0A8M1P182_DANRE	34670000	6	0.000128467	18650000	3	8.46942e-05	0.537929	B8JLR6_DANRE	B8JLR6	unreviewed	B8JLR6_DANRE	Glutamate receptor	si:ch211-251b21.1 wu:fq25a07	Danio rerio (Zebrafish) (Brachydanio rerio)	458	FUNCTION: Receptor for glutamate that functions as a ligand-gated ion channel in the central nervous system and plays an important role in excitatory synaptic transmission. L-glutamate acts as an excitatory neurotransmitter at many synapses in the central nervous system. {ECO:0000256|RuleBase:RU367118}.	modulation of chemical synaptic transmission [GO:0050804]; synaptic transmission, glutamatergic [GO:0035249]	AMPA glutamate receptor complex [GO:0032281]; dendritic spine [GO:0043197]; plasma membrane [GO:0005886]; postsynaptic density membrane [GO:0098839]	AMPA glutamate receptor activity [GO:0004971]; transmitter-gated monoatomic ion channel activity involved in regulation of postsynaptic membrane potential [GO:1904315]		Cell membrane {ECO:0000256|ARBA:ARBA00004651}; Multi-pass membrane protein {ECO:0000256|ARBA:ARBA00004651}. Postsynaptic cell membrane {ECO:0000256|RuleBase:RU367118}; Multi-pass membrane protein {ECO:0000256|RuleBase:RU367118}.	TRANSMEM 147..165; /note="Helical"; /evidence="ECO:0000256|RuleBase:RU367118"; TRANSMEM 216..236; /note="Helical"; /evidence="ECO:0000256|RuleBase:RU367118"; TRANSMEM 396..417; /note="Helical"; /evidence="ECO:0000256|RuleBase:RU367118"	SIGNAL 1..20; /evidence="ECO:0000256|RuleBase:RU367118"
tr|Q803W0|Q803W0_DANRE	34327000	7	0.000127196	36475000	9	0.000165642	1.06257	Q9DDU5_DANRE	Q9DDU5	unreviewed	Q9DDU5_DANRE	Glutathione S-transferase (EC 2.5.1.18) (GST class-pi)	gstp1.2 cb356 fa02f07 gstp1 wu:fa02f07 wu:fj23a02 zgc:103706	Danio rerio (Zebrafish) (Brachydanio rerio)	208	FUNCTION: Conjugation of reduced glutathione to a wide number of exogenous and endogenous hydrophobic electrophiles. {ECO:0000256|RuleBase:RU368105}.	cellular response to xenobiotic stimulus [GO:0071466]; glutathione metabolic process [GO:0006749]	cytosol [GO:0005829]; mitochondrion [GO:0005739]; nucleus [GO:0005634]	glutathione transferase activity [GO:0004364]		Cytoplasm {ECO:0000256|RuleBase:RU368105}. Mitochondrion {ECO:0000256|RuleBase:RU368105}. Nucleus {ECO:0000256|RuleBase:RU368105}.
tr|Q66IB6|Q66IB6_DANRE	34128000	8	0.000126459	93729000	7	0.000425646	2.7464	Q5TZ27_DANRE	Q5TZ27	unreviewed	Q5TZ27_DANRE	Synaptotagmin	syt1a syt1 wu:fj41c01 wu:fk56d05 zgc:92899	Danio rerio (Zebrafish) (Brachydanio rerio)	419	FUNCTION: May have a regulatory role in the membrane interactions during trafficking of synaptic vesicles at the active zone of the synapse. It binds acidic phospholipids with a specificity that requires the presence of both an acidic head group and a diacyl backbone. {ECO:0000256|RuleBase:RU367154}.	calcium-dependent activation of synaptic vesicle fusion [GO:0099502]; regulation of calcium ion-dependent exocytosis [GO:0017158]; regulation of synaptic vesicle exocytosis [GO:2000300]; vesicle-mediated transport [GO:0016192]	axon [GO:0030424]; chromaffin granule membrane [GO:0042584]; dense core granule [GO:0031045]; exocytic vesicle [GO:0070382]; plasma membrane [GO:0005886]; synaptic vesicle membrane [GO:0030672]	calcium ion binding [GO:0005509]; calcium ion sensor activity [GO:0061891]; calcium-dependent phospholipid binding [GO:0005544]; SNARE binding [GO:0000149]		Cytoplasmic vesicle, secretory vesicle, chromaffin granule membrane {ECO:0000256|ARBA:ARBA00004349}; Single-pass membrane protein {ECO:0000256|ARBA:ARBA00004349}. Cytoplasmic vesicle, secretory vesicle, synaptic vesicle membrane {ECO:0000256|ARBA:ARBA00004254, ECO:0000256|RuleBase:RU367154}; Single-pass membrane protein {ECO:0000256|ARBA:ARBA00004254, ECO:0000256|RuleBase:RU367154}.	TRANSMEM 55..79; /note="Helical"; /evidence="ECO:0000256|RuleBase:RU367154"
tr|A0A8M2B5D1|A0A8M2B5D1_DANRE	33645000	7	0.000124669	41220000	5	0.00018719	1.22514	Q08C47_DANRE	Q08C47	unreviewed	Q08C47_DANRE	Fascin	fscn1a fscn1 sb:cb589 zgc:153632	Danio rerio (Zebrafish) (Brachydanio rerio)	491		actin filament bundle assembly [GO:0051017]; cell migration [GO:0016477]; digestive tract development [GO:0048565]; embryonic viscerocranium morphogenesis [GO:0048703]; endocrine pancreas development [GO:0031018]; endoderm development [GO:0007492]; epiboly [GO:0090504]; establishment or maintenance of cell polarity [GO:0007163]; liver development [GO:0001889]; neural crest cell migration [GO:0001…	actin cytoskeleton [GO:0015629]; cell projection membrane [GO:0031253]; cytoplasm [GO:0005737]; filopodium [GO:0030175]; growth cone [GO:0030426]; lamellipodium [GO:0030027]; microvillus [GO:0005902]; ruffle [GO:0001726]	actin filament binding [GO:0051015]; protein-macromolecule adaptor activity [GO:0030674]; signaling receptor binding [GO:0005102]		Cytoplasm, cytoskeleton {ECO:0000256|ARBA:ARBA00004245, ECO:0000256|PIRNR:PIRNR005682}.
tr|A0A8M2B9U1|A0A8M2B9U1_DANRE	33320000	4	0.000123465	97540000	5	0.000442953	2.92737	Q803L1_DANRE	Q803L1	unreviewed	Q803L1_DANRE	Dihydrolipoyl dehydrogenase (EC 1.8.1.4)	dldh fb24b05 wu:fb24b05	Danio rerio (Zebrafish) (Brachydanio rerio)	507	FUNCTION: Lipoamide dehydrogenase is a component of the glycine cleavage system as well as an E3 component of three alpha-ketoacid dehydrogenase complexes (pyruvate-, alpha-ketoglutarate-, and branched-chain amino acid-dehydrogenase complex). The 2-oxoglutarate dehydrogenase complex is mainly active in the mitochondrion. A fraction of the 2-oxoglutarate dehydrogenase complex also localizes in the…	2-oxoglutarate metabolic process [GO:0006103]; heart contraction [GO:0060047]; pyruvate metabolic process [GO:0006090]	acrosomal vesicle [GO:0001669]; mitochondrion [GO:0005739]; motile cilium [GO:0031514]; oxoglutarate dehydrogenase complex [GO:0045252]	dihydrolipoyl dehydrogenase activity [GO:0004148]; flavin adenine dinucleotide binding [GO:0050660]		Cell projection, cilium, flagellum {ECO:0000256|ARBA:ARBA00004230}. Cytoplasmic vesicle, secretory vesicle, acrosome {ECO:0000256|ARBA:ARBA00004218}.
tr|Q6DRE6|Q6DRE6_DANRE	33251000	5	0.000123209	82040000	5	0.000372563	2.46729	Q9DGL5_DANRE	Q9DGL5	unreviewed	Q9DGL5_DANRE	Sodium/potassium-transporting ATPase subunit alpha	atp1a2a atp1a2 atp[a]2 atpa2 cb702 fa10d04 fa10d05 wu:fa10d05	Danio rerio (Zebrafish) (Brachydanio rerio)	1017		determination of heart left/right asymmetry [GO:0061371]; determination of left/right symmetry [GO:0007368]; fluid transport [GO:0042044]; heart contraction [GO:0060047]; heart development [GO:0007507]; heart looping [GO:0001947]; intracellular potassium ion homeostasis [GO:0030007]; intracellular sodium ion homeostasis [GO:0006883]; potassium ion import across plasma membrane [GO:1990573]; proto…	plasma membrane [GO:0005886]	ATP binding [GO:0005524]; ATP hydrolysis activity [GO:0016887]; metal ion binding [GO:0046872]; P-type sodium:potassium-exchanging transporter activity [GO:0005391]		Cell membrane {ECO:0000256|RuleBase:RU362084}; Multi-pass membrane protein {ECO:0000256|RuleBase:RU362084}. Membrane {ECO:0000256|ARBA:ARBA00004141}; Multi-pass membrane protein {ECO:0000256|ARBA:ARBA00004141}.	TRANSMEM 91..113; /note="Helical"; /evidence="ECO:0000256|RuleBase:RU362084"; TRANSMEM 125..144; /note="Helical"; /evidence="ECO:0000256|RuleBase:RU362084"; TRANSMEM 286..310; /note="Helical"; /evidence="ECO:0000256|RuleBase:RU362084"; TRANSMEM 316..339; /note="Helical"; /evidence="ECO:0000256|RuleBase:RU362084"; TRANSMEM 843..866; /note="Helical"; /evidence="ECO:0000256|RuleBase:RU362084"; TRANS…
tr|Q24JV3|Q24JV3_DANRE	33090000	4	0.000122612	96197000	5	0.000436854	2.90713	Q6ZM50_DANRE	Q6ZM50	unreviewed	Q6ZM50_DANRE	F-actin-capping protein subunit alpha	capza1b sb:cb852 si:dkey-16k6.1 wu:fb36c09 wu:fc85a01 wu:fj45f05 zgc:101755 zK16K6.1	Danio rerio (Zebrafish) (Brachydanio rerio)	286	FUNCTION: F-actin-capping proteins bind in a Ca(2+)-independent manner to the fast growing ends of actin filaments (barbed end) thereby blocking the exchange of subunits at these ends. Unlike other capping proteins (such as gelsolin and severin), these proteins do not sever actin filaments. May play a role in the formation of epithelial cell junctions. Forms, with CAPZB, the barbed end of the fas…	actin cytoskeleton organization [GO:0030036]; barbed-end actin filament capping [GO:0051016]	cortical cytoskeleton [GO:0030863]; F-actin capping protein complex [GO:0008290]	actin filament binding [GO:0051015]		Cytoplasm, cytoskeleton {ECO:0000256|ARBA:ARBA00004245}.
tr|A0A8M2B2D8|A0A8M2B2D8_DANRE	33000000	4	0.000122279	25810000	4	0.000117209	0.782121	A0A8N7UYU7_DANRE	A0A8N7UYU7	unreviewed	A0A8N7UYU7_DANRE	Collagen alpha-5(IV) chain precursor	col4a5 col4a1 wu:fc02g11	Danio rerio (Zebrafish) (Brachydanio rerio)	1659	FUNCTION: Type IV collagen is the major structural component of glomerular basement membranes (GBM), forming a 'chicken-wire' meshwork together with laminins, proteoglycans and entactin/nidogen. {ECO:0000256|ARBA:ARBA00003696}.	axon extension involved in axon guidance [GO:0048846]; axon target recognition [GO:0007412]; basement membrane organization [GO:0071711]; extracellular matrix organization [GO:0030198]; retinal ganglion cell axon guidance [GO:0031290]	basement membrane [GO:0005604]; collagen trimer [GO:0005581]; extracellular space [GO:0005615]	extracellular matrix structural constituent conferring tensile strength [GO:0030020]		Secreted, extracellular space, extracellular matrix, basement membrane {ECO:0000256|ARBA:ARBA00004302}.		SIGNAL 1..25; /evidence="ECO:0000313|RefSeq:NP_001116702.1"; SIGNAL 1..22; /evidence="ECO:0000256|SAM:SignalP"
tr|A0A8M9QBU7|A0A8M9QBU7_DANRE	32920000	8	0.000121983	14523000	8	6.59524e-05	0.44116	A0A8M1N4I9_DANRE	A0A8M1N4I9	unreviewed	A0A8M1N4I9_DANRE	Amine oxidase (EC 1.4.3.-)	aoc2 aoc3 fa94a08 fe14c05 wu:fa94a08 wu:fe14c05 zgc:113006	Danio rerio (Zebrafish) (Brachydanio rerio)	754		amine metabolic process [GO:0009308]	membrane [GO:0016020]	copper ion binding [GO:0005507]; primary methylamine oxidase activity [GO:0008131]; quinone binding [GO:0048038]			TRANSMEM 7..29; /note="Helical"; /evidence="ECO:0000256|SAM:Phobius"
tr|Q6NWC1|Q6NWC1_DANRE	32602000	6	0.000120804	22867000	8	0.000103845	0.701399	A0A0R4IPE6_DANRE	A0A0R4IPE6	unreviewed	A0A0R4IPE6_DANRE	Calpastatin (Calpain inhibitor)	cast sb:cb966 zgc:194249	Danio rerio (Zebrafish) (Brachydanio rerio)	835	FUNCTION: Specific inhibition of calpain (calcium-dependent cysteine protease). Plays a key role in postmortem tenderization of meat and have been proposed to be involved in muscle protein degradation in living tissue. {ECO:0000256|ARBA:ARBA00002637}.		cytoplasm [GO:0005737]	calcium-dependent cysteine-type endopeptidase inhibitor activity [GO:0010859]
tr|Q568Q7|Q568Q7_DANRE	32514000	4	0.000120478	15420000	3	7.00259e-05	0.474257	Q5RKQ3_DANRE	Q5RKQ3	unreviewed	Q5RKQ3_DANRE	Far upstream element-binding protein 3 (Zgc:101598)	fubp3 zgc:101598	Danio rerio (Zebrafish) (Brachydanio rerio)	572		regulation of DNA-templated transcription [GO:0006355]	nucleus [GO:0005634]	RNA binding [GO:0003723]		Nucleus {ECO:0000256|ARBA:ARBA00004123}.
sp|Q7ZVY5|CISY_DANRE	32260000	2	0.000119537	4805000	5	2.18207e-05	0.148946	H2AV_DANRE	Q71PD7	reviewed	H2AV_DANRE	Histone H2A.V (H2A.F/Z)	h2az2a	Danio rerio (Zebrafish) (Brachydanio rerio)	128	FUNCTION: Variant histone H2A which replaces conventional H2A in a subset of nucleosomes. Nucleosomes wrap and compact DNA into chromatin, limiting DNA accessibility to the cellular machineries which require DNA as a template. Histones thereby play a central role in transcription regulation, DNA repair, DNA replication and chromosomal stability. DNA accessibility is regulated via a complex set of…	heterochromatin formation [GO:0031507]; positive regulation of melanocyte differentiation [GO:0045636]	nucleosome [GO:0000786]; nucleus [GO:0005634]	DNA binding [GO:0003677]; protein heterodimerization activity [GO:0046982]; structural constituent of chromatin [GO:0030527]		Nucleus {ECO:0000269|PubMed:11819118}. Chromosome {ECO:0000269|PubMed:11819118}.
tr|Q9DGL2|Q9DGL2_DANRE	32159000	5	0.000119163	35210000	4	0.000159897	1.09487	AN32E_DANRE	Q6NUW5	reviewed	AN32E_DANRE	Acidic leucine-rich nuclear phosphoprotein 32 family member E	anp32e zgc:65995 zgc:85827	Danio rerio (Zebrafish) (Brachydanio rerio)	250	FUNCTION: Histone chaperone that specifically mediates the genome-wide removal of histone H2A.Z/H2AZ1 from the nucleosome: removes H2A.Z/H2AZ1 from its normal sites of deposition, especially from enhancer and insulator regions. Not involved in deposition of H2A.Z/H2AZ1 in the nucleosome. May stabilize the evicted H2A.Z/H2AZ1-H2B dimer, thus shifting the equilibrium towards dissociation and the of…	chromatin organization [GO:0006325]; regulation of apoptotic process [GO:0042981]	cytoplasm [GO:0005737]; nucleus [GO:0005634]; Swr1 complex [GO:0000812]	histone binding [GO:0042393]; histone chaperone activity [GO:0140713]; phosphatase inhibitor activity [GO:0019212]		Cytoplasm {ECO:0000250}. Nucleus {ECO:0000250}.
tr|Q6TH32|Q6TH32_DANRE	31816100	5	0.000117892	84262000	8	0.000382654	2.64841	DPYL3_DANRE	Q52PJ5	reviewed	DPYL3_DANRE	Dihydropyrimidinase-related protein 3 (DRP-3) (Collapsin response mediator protein 4) (CRMP-4)	dpysl3	Danio rerio (Zebrafish) (Brachydanio rerio)	567	FUNCTION: Necessary for signaling by class 3 semaphorins and subsequent remodeling of the cytoskeleton. Plays a role in axon guidance, neuronal growth cone collapse and cell migration (By similarity). {ECO:0000250|UniProtKB:Q62952}.	actin crosslink formation [GO:0051764]; axon guidance [GO:0007411]; axonogenesis [GO:0007409]; forebrain development [GO:0030900]; peripheral nervous system neuron axonogenesis [GO:0048936]; regulation of axonogenesis [GO:0050770]	cytosol [GO:0005829]; growth cone [GO:0030426]	hydrolase activity, acting on carbon-nitrogen (but not peptide) bonds, in cyclic amides [GO:0016812]		Cytoplasm {ECO:0000250|UniProtKB:Q62952}. Cell projection, growth cone {ECO:0000250|UniProtKB:Q62952}.
tr|A0A8M3AKL3|A0A8M3AKL3_DANRE	31804000	7	0.000117847	40765000	7	0.000185124	1.28176	NEC1B_DANRE	B0JYH6	reviewed	NEC1B_DANRE	Nectin 1b	nectin1b	Danio rerio (Zebrafish) (Brachydanio rerio)	541	FUNCTION: Cell adhesion molecule that promotes cell-cell contacts and plays important roles in the development of the nervous system (PubMed:36229674). Acts by forming homophilic or heterophilic trans-dimers (By similarity). {ECO:0000250|UniProtKB:Q15223, ECO:0000269|PubMed:36229674}.	heterophilic cell-cell adhesion via plasma membrane cell adhesion molecules [GO:0007157]; homophilic cell adhesion via plasma membrane adhesion molecules [GO:0007156]; protein localization to cell junction [GO:1902414]	adherens junction [GO:0005912]; plasma membrane [GO:0005886]	cell adhesion mediator activity [GO:0098631]		Cell membrane {ECO:0000250|UniProtKB:Q15223}; Single-pass type I membrane protein {ECO:0000255}. Cell junction, adherens junction {ECO:0000250|UniProtKB:Q15223}.	TRANSMEM 397..417; /note="Helical"; /evidence="ECO:0000255"	SIGNAL 1..21; /evidence="ECO:0000255"
sp|Q6NXA4|ILF3_DANRE	31768000	9	0.000117714	24900000	8	0.000113077	0.783808	A0A0R4IWN8_DANRE	A0A0R4IWN8	unreviewed	A0A0R4IWN8_DANRE	Non-histone chromosomal protein HMG-14A-like (Si:ch73-281n10.2)	hmgn1a linc-wrb si:ch73-281n10.2 wu:fa95c02 wu:fb74d02	Danio rerio (Zebrafish) (Brachydanio rerio)	93		chromatin organization [GO:0006325]	chromatin [GO:0000785]; nucleus [GO:0005634]	chromatin binding [GO:0003682]; nucleosomal DNA binding [GO:0031492]		Nucleus {ECO:0000256|ARBA:ARBA00004123}.
tr|Q7T3G4|Q7T3G4_DANRE	31730000	5	0.000117573	5113000	3	2.32194e-05	0.161141	Q6PE26_DANRE	Q6PE26	unreviewed	Q6PE26_DANRE	Calreticulin	calr3a calr zgc:85636	Danio rerio (Zebrafish) (Brachydanio rerio)	418		ERAD pathway [GO:0036503]; protein folding [GO:0006457]	endoplasmic reticulum lumen [GO:0005788]; endoplasmic reticulum membrane [GO:0005789]	calcium ion binding [GO:0005509]; unfolded protein binding [GO:0051082]		Endoplasmic reticulum lumen {ECO:0000256|ARBA:ARBA00004319, ECO:0000256|PIRNR:PIRNR002356}.		SIGNAL 1..19; /evidence="ECO:0000256|RuleBase:RU362126"
sp|Q7SYK7|AATM_DANRE	31705000	7	0.00011748	50658500	12	0.000230052	1.59781	A0A8M9PJW6_DANRE	A0A8M9PJW6	unreviewed	A0A8M9PJW6_DANRE	Myosin heavy chain, fast skeletal muscle	myhz1.1l	Danio rerio (Zebrafish) (Brachydanio rerio)	1936		system development [GO:0048731]	myosin complex [GO:0016459]	actin filament binding [GO:0051015]; ATP binding [GO:0005524]; cytoskeletal motor activity [GO:0003774]
tr|A0A8M1QUS6|A0A8M1QUS6_DANRE	31440200	13	0.000116499	29314000	11	0.000133122	0.932373	A0A8M6Z2M1_DANRE	A0A8M6Z2M1	unreviewed	A0A8M6Z2M1_DANRE	Glutathione reductase (EC 1.8.1.7)	gsr zgc:110010	Danio rerio (Zebrafish) (Brachydanio rerio)	500	FUNCTION: Maintains high levels of reduced glutathione in the cytosol. {ECO:0000256|RuleBase:RU365016}.	cell redox homeostasis [GO:0045454]; cellular response to oxidative stress [GO:0034599]; glutathione metabolic process [GO:0006749]	cytosol [GO:0005829]; mitochondrion [GO:0005739]	flavin adenine dinucleotide binding [GO:0050660]; glutathione-disulfide reductase (NADPH) activity [GO:0004362]; NADP binding [GO:0050661]		Cytoplasm {ECO:0000256|RuleBase:RU365016}.
tr|A0A8M1NZJ3|A0A8M1NZJ3_DANRE	31202000	8	0.000115617	34135000	11	0.000155015	1.094	Q6DGL0_DANRE	Q6DGL0	unreviewed	Q6DGL0_DANRE	Ribosomal protein L18 (Zgc:92872)	rpl18 fa98d03 wu:fa98d03 zgc:92872	Danio rerio (Zebrafish) (Brachydanio rerio)	182		erythrocyte maturation [GO:0043249]; translation [GO:0006412]	cytosolic large ribosomal subunit [GO:0022625]	RNA binding [GO:0003723]; structural constituent of ribosome [GO:0003735]
sp|Q7ZVA6|IF4A3_DANRE	31177000	4	0.000115524	28824000	5	0.000130897	0.924528	A0A8M2B602_DANRE	A0A8M2B602	unreviewed	A0A8M2B602_DANRE	Tropomyosin alpha-3 chain isoform X2	tpm3 cb674 fa17b11 fb83b01 fk41e01 hm:zeh0298 wu:fa17b11 wu:fb83b01 wu:fk41e01 zeh0298 zgc:77592	Danio rerio (Zebrafish) (Brachydanio rerio)	284		actin filament organization [GO:0007015]; muscle contraction [GO:0006936]; skeletal myofibril assembly [GO:0014866]	actin filament [GO:0005884]	actin filament binding [GO:0051015]
tr|Q1LXJ1|Q1LXJ1_DANRE	31132000	7	0.000115357	18402000	6	8.35679e-05	0.591096	Q6DGY8_DANRE	Q6DGY8	unreviewed	Q6DGY8_DANRE	Proteasome subunit alpha type	psma6b zgc:92716	Danio rerio (Zebrafish) (Brachydanio rerio)	246		proteasome-mediated ubiquitin-dependent protein catabolic process [GO:0043161]	cytoplasm [GO:0005737]; nucleus [GO:0005634]; proteasome core complex, alpha-subunit complex [GO:0019773]			Cytoplasm {ECO:0000256|RuleBase:RU000551}. Nucleus {ECO:0000256|RuleBase:RU000551}.
tr|Q6PBW3|Q6PBW3_DANRE	30890000	5	0.000114461	26830000	4	0.000121842	0.868566	Q803R9_DANRE	Q803R9	unreviewed	Q803R9_DANRE	aldehyde dehydrogenase (NAD(+)) (EC 1.2.1.3)	aldh7a1	Danio rerio (Zebrafish) (Brachydanio rerio)	511		camera-type eye development [GO:0043010]; cartilage development [GO:0051216]; pectoral fin development [GO:0033339]		aldehyde dehydrogenase (NAD+) activity [GO:0004029]; alpha-aminoadipate acetyltransferase activity [GO:0043741]
tr|A0A8M1P526|A0A8M1P526_DANRE	30810000	4	0.000114164	790000	1	3.58758e-06	0.025641	ELAV4_DANRE	A0A0R4IEW8	reviewed	ELAV4_DANRE	ELAV-like protein 4 (Protein elrD)	elavl4	Danio rerio (Zebrafish) (Brachydanio rerio)	411	FUNCTION: RNA-binding protein that is involved in the post-transcriptional regulation of mRNAs (By similarity). Plays a role in the regulation of mRNA stability, alternative splicing and translation (By similarity). Binds to AU-rich element (ARE) sequences in the 3' untranslated region (3'UTR) of target mRNAs (By similarity). Mainly plays a role in neuron-specific RNA processing (By similarity). …	axonogenesis [GO:0007409]; mRNA processing [GO:0006397]; RNA splicing [GO:0008380]	axon [GO:0030424]; cytoplasm [GO:0005737]; dendrite [GO:0030425]; growth cone [GO:0030426]; perikaryon [GO:0043204]; protein-containing complex [GO:0032991]; ribonucleoprotein complex [GO:1990904]	RNA binding [GO:0003723]		Cytoplasm {ECO:0000250|UniProtKB:O09032}. Perikaryon {ECO:0000250|UniProtKB:Q61701}. Cell projection, axon {ECO:0000250|UniProtKB:Q61701}. Cell projection, dendrite {ECO:0000250|UniProtKB:Q61701}. Cell projection, growth cone {ECO:0000250|UniProtKB:Q61701}.
tr|A0A8N7V0N1|A0A8N7V0N1_DANRE	30532000	6	0.000113134	14302000	4	6.49488e-05	0.468427	PRV2_DANRE	Q9I8V0	reviewed	PRV2_DANRE	Parvalbumin-2 (Parvalbumin beta)	pvalb2 pvalb pvalbl	Danio rerio (Zebrafish) (Brachydanio rerio)	109	FUNCTION: In muscle, parvalbumin is thought to be involved in relaxation after contraction. It binds two calcium ions (By similarity). {ECO:0000250}.		cytoplasm [GO:0005737]	calcium ion binding [GO:0005509]
tr|A7MCL7|A7MCL7_DANRE	29980000	5	0.000111089	21990000	6	9.98619e-05	0.733489	A0AB13A3H6_DANRE	A0AB13A3H6	unreviewed	A0AB13A3H6_DANRE	Nucleoside diphosphate kinase A isoform b (EC 2.7.4.6)	nme2b.1 NDPK-Z1 ndpkz1 NM23-B NM23-Z1 nm23b nme1 nme2 nme2b1	Danio rerio (Zebrafish) (Brachydanio rerio)	153		CTP biosynthetic process [GO:0006241]; GTP biosynthetic process [GO:0006183]; regulation of angiogenesis [GO:0045765]; regulation of apoptotic process [GO:0042981]; UTP biosynthetic process [GO:0006228]	cell projection [GO:0042995]; cytoplasm [GO:0005737]	ATP binding [GO:0005524]; nucleoside diphosphate kinase activity [GO:0004550]
tr|Q9I8U9|Q9I8U9_DANRE	29430000	3	0.000109051	9620000	2	4.36867e-05	0.326877	A0A8M9PHR9_DANRE	A0A8M9PHR9	unreviewed	A0A8M9PHR9_DANRE	Filamin C, gamma b (actin-binding protein 280) (Filamin-C isoform X1)	flncb	Danio rerio (Zebrafish) (Brachydanio rerio)	2773		cilium assembly [GO:0060271]; heart development [GO:0007507]; locomotory behavior [GO:0007626]; muscle cell cellular homeostasis [GO:0046716]; nervous system development [GO:0007399]; sarcomere organization [GO:0045214]	intracellular non-membrane-bounded organelle [GO:0043232]	actin filament binding [GO:0051015]
tr|A0A8M1RKT8|A0A8M1RKT8_DANRE	29393000	14	0.000108914	25612000	16	0.00011631	0.871364	NACA_DANRE	Q8JIU7	reviewed	NACA_DANRE	Nascent polypeptide-associated complex subunit alpha (NAC-alpha) (Alpha-NAC)	naca	Danio rerio (Zebrafish) (Brachydanio rerio)	215	FUNCTION: May promote appropriate targeting of ribosome-nascent polypeptide complexes. {ECO:0000250}.	definitive hemopoiesis [GO:0060216]; myofibril assembly [GO:0030239]; protein targeting to membrane [GO:0006612]; protein transport [GO:0015031]	cytoplasm [GO:0005737]; nascent polypeptide-associated complex [GO:0005854]; nucleus [GO:0005634]	unfolded protein binding [GO:0051082]
tr|A3KP44|A3KP44_DANRE	29340000	4	0.000108717	8633000	4	3.92045e-05	0.29424	F1QPF7_DANRE	F1QPF7	unreviewed	F1QPF7_DANRE	Cystathionine gamma-lyase (EC 4.4.1.1) (EC 4.4.1.2) (Cysteine desulfhydrase) (Cysteine-protein sulfhydrase) (Gamma-cystathionase) (Homocysteine desulfhydrase)	cth fb58d08 wu:fb48e03 wu:fb58d08 zgc:66001 zgc:85785	Danio rerio (Zebrafish) (Brachydanio rerio)	404		cysteine biosynthetic process via cystathionine [GO:0019343]; transsulfuration [GO:0019346]	cytoplasm [GO:0005737]	cystathionine gamma-lyase activity [GO:0004123]; L-cysteine desulfhydrase activity [GO:0080146]; L-cystine L-cysteine-lyase (deaminating) [GO:0044540]; pyridoxal phosphate binding [GO:0030170]
tr|A0A8M1NXI0|A0A8M1NXI0_DANRE	29194000	11	0.000108176	68232000	13	0.000309858	2.33719	MRPB_DANRE	Q6NWH2	reviewed	MRPB_DANRE	MARCKS-related protein 1-B (MARCKS-like protein 1-A) (MARCKS-like protein 1-B)	marcksl1b marcksl1a marcksl2 zgc:85717	Danio rerio (Zebrafish) (Brachydanio rerio)	207	FUNCTION: Involved in the control of cell movement by regulating actin cytoskeleton homeostasis and filopodium and lamellipodium formation. {ECO:0000250|UniProtKB:P28667}.	actin filament organization [GO:0007015]; blood vessel lumenization [GO:0072554]; cartilage development [GO:0051216]; central nervous system development [GO:0007417]; neural retina development [GO:0003407]	cytoplasm [GO:0005737]; cytoskeleton [GO:0005856]; plasma membrane [GO:0005886]	actin filament binding [GO:0051015]; calmodulin binding [GO:0005516]		Cytoplasm, cytoskeleton {ECO:0000250|UniProtKB:P28667}. Cell membrane {ECO:0000250|UniProtKB:P28667}; Lipid-anchor {ECO:0000250|UniProtKB:P28667}. Note=Associates with the membrane via the insertion of the N-terminal N-myristoyl chain and the partial insertion of the effector domain. {ECO:0000250|UniProtKB:P28667}.
tr|Q4V914|Q4V914_DANRE	29180000	5	0.000108124	26480000	5	0.000120252	0.907471	Q1ECX9_DANRE	Q1ECX9	unreviewed	Q1ECX9_DANRE	Protein disulfide-isomerase A4 (EC 5.3.4.1)	pdia4 cai fj23a12 wu:fd20c07 wu:fj23a12 zgc:113965 zgc:136625 zgc:56014 zgc:77773	Danio rerio (Zebrafish) (Brachydanio rerio)	642		protein folding [GO:0006457]; response to endoplasmic reticulum stress [GO:0034976]	cell surface [GO:0009986]; endoplasmic reticulum [GO:0005783]; endoplasmic reticulum lumen [GO:0005788]	protein disulfide isomerase activity [GO:0003756]		Endoplasmic reticulum lumen {ECO:0000256|ARBA:ARBA00004319, ECO:0000256|PIRNR:PIRNR036862}.		SIGNAL 1..20; /evidence="ECO:0000256|RuleBase:RU361130"
sp|P79735|RAN_DANRE	28943000	3	0.000107246	77476000	7	0.000351837	2.67685	Q8UVG7_DANRE	Q8UVG7	unreviewed	Q8UVG7_DANRE	Fatty acid-binding protein 3, muscle and heart (Fatty acid-binding protein, heart) (Heart-type fatty-acid binding protein)	fabp3 cb889 fabp11 H-FABP O-FABP	Danio rerio (Zebrafish) (Brachydanio rerio)	133		chordate embryonic development [GO:0043009]; fatty acid transport [GO:0015908]; heart development [GO:0007507]; heart looping [GO:0001947]	cytosol [GO:0005829]; nucleus [GO:0005634]	fatty acid binding [GO:0005504]
tr|Q642J1|Q642J1_DANRE	28809000	6	0.00010675	13290000	2	6.03531e-05	0.461314	Q6DRK5_DANRE	Q6DRK5	unreviewed	Q6DRK5_DANRE	Coatomer subunit alpha	copa cb281 fb13c12 wu:fb13c12	Danio rerio (Zebrafish) (Brachydanio rerio)	1224	FUNCTION: The coatomer is a cytosolic protein complex that binds to dilysine motifs and reversibly associates with Golgi non-clathrin-coated vesicles, which further mediate biosynthetic protein transport from the ER, via the Golgi up to the trans Golgi network. Coatomer complex is required for budding from Golgi membranes, and is essential for the retrograde Golgi-to-ER transport of dilysine-tagg…	endoplasmic reticulum to Golgi vesicle-mediated transport [GO:0006888]; intra-Golgi vesicle-mediated transport [GO:0006891]; intracellular protein transport [GO:0006886]; notochord development [GO:0030903]; retrograde vesicle-mediated transport, Golgi to endoplasmic reticulum [GO:0006890]; somite development [GO:0061053]	COPI vesicle coat [GO:0030126]; Golgi membrane [GO:0000139]	structural molecule activity [GO:0005198]		Cytoplasm {ECO:0000256|PIRNR:PIRNR003354}. Golgi apparatus membrane {ECO:0000256|ARBA:ARBA00004255, ECO:0000256|PIRNR:PIRNR003354}; Peripheral membrane protein {ECO:0000256|ARBA:ARBA00004255, ECO:0000256|PIRNR:PIRNR003354}; Cytoplasmic side {ECO:0000256|ARBA:ARBA00004255}. Cytoplasmic vesicle, COPI-coated vesicle membrane {ECO:0000256|ARBA:ARBA00004347}; Peripheral membrane protein {ECO:0000256|A…
tr|Q804G7|Q804G7_DANRE	28746000	9	0.000106516	28221000	7	0.000128158	0.981737	RS15A_DANRE	Q6Q420	reviewed	RS15A_DANRE	Small ribosomal subunit protein uS8 (40S ribosomal protein S15a)	rps15a	Danio rerio (Zebrafish) (Brachydanio rerio)	130	FUNCTION: Component of the small ribosomal subunit (By similarity). Part of the small subunit (SSU) processome, first precursor of the small eukaryotic ribosomal subunit. During the assembly of the SSU processome in the nucleolus, many ribosome biogenesis factors, an RNA chaperone and ribosomal proteins associate with the nascent pre-rRNA and work in concert to generate RNA folding, modifications…	brain development [GO:0007420]; chordate embryonic development [GO:0043009]; erythrocyte differentiation [GO:0030218]; regulation of cell cycle [GO:0051726]; ribosomal small subunit biogenesis [GO:0042274]; translation [GO:0006412]	cytosolic small ribosomal subunit [GO:0022627]; nucleolus [GO:0005730]; small-subunit processome [GO:0032040]	structural constituent of ribosome [GO:0003735]		Cytoplasm {ECO:0000250|UniProtKB:P62244}. Nucleus, nucleolus {ECO:0000250|UniProtKB:P62244}.
tr|A0A0R4IWN8|A0A0R4IWN8_DANRE	28550000	5	0.00010579	4720000	2	2.14347e-05	0.165324	RL8_DANRE	Q6P0V6	reviewed	RL8_DANRE	Large ribosomal subunit protein uL2 (60S ribosomal protein L8)	rpl8 zgc:73105	Danio rerio (Zebrafish) (Brachydanio rerio)	257	FUNCTION: Component of the large ribosomal subunit. The ribosome is a large ribonucleoprotein complex responsible for the synthesis of proteins in the cell. {ECO:0000250|UniProtKB:P62917}.	cytoplasmic translation [GO:0002181]	cytosolic large ribosomal subunit [GO:0022625]	RNA binding [GO:0003723]; rRNA binding [GO:0019843]; structural constituent of ribosome [GO:0003735]		Cytoplasm.
tr|A0A8M1RF06|A0A8M1RF06_DANRE	28494000	9	0.000105582	22765000	10	0.000103381	0.79894	Q7ZWE5_DANRE	Q7ZWE5	unreviewed	Q7ZWE5_DANRE	26S proteasome non-ATPase regulatory subunit 6	psmd6 zgc:56471	Danio rerio (Zebrafish) (Brachydanio rerio)	386		lens fiber cell differentiation [GO:0070306]; proteasome-mediated ubiquitin-dependent protein catabolic process [GO:0043161]	proteasome regulatory particle [GO:0005838]
tr|A0A8M9PJW6|A0A8M9PJW6_DANRE	28175000	6	0.0001044	20359000	7	9.24551e-05	0.722591	A0A8M2B1U6_DANRE	A0A8M2B1U6	unreviewed	A0A8M2B1U6_DANRE	Dihydropyrimidinase-related protein 2b isoform X1	dpysl2b CRMP-2 CRMP2 dpysl2	Danio rerio (Zebrafish) (Brachydanio rerio)	643		axon regeneration [GO:0031103]; axonogenesis [GO:0007409]; forebrain development [GO:0030900]; peripheral nervous system neuron development [GO:0048935]; regulation of axonogenesis [GO:0050770]; regulation of motor neuron migration [GO:1905483]	cytosol [GO:0005829]	hydrolase activity, acting on carbon-nitrogen (but not peptide) bonds, in cyclic amides [GO:0016812]
tr|F1Q6Z5|F1Q6Z5_DANRE	27840000	3	0.000103159	143000	1	6.49398e-07	0.00513649	A0A0R4J8R8_DANRE	A0A0R4J8R8	unreviewed	A0A0R4J8R8_DANRE	Kinase D-interacting substrate 220a (Kinase D-interacting substrate of 220 kDa B-like isoform X2)	kidins220a	Danio rerio (Zebrafish) (Brachydanio rerio)	1694		nerve growth factor signaling pathway [GO:0038180]	membrane [GO:0016020]	kinase activity [GO:0016301]; protein kinase regulator activity [GO:0019887]			TRANSMEM 505..525; /note="Helical"; /evidence="ECO:0000256|SAM:Phobius"; TRANSMEM 532..554; /note="Helical"; /evidence="ECO:0000256|SAM:Phobius"; TRANSMEM 667..687; /note="Helical"; /evidence="ECO:0000256|SAM:Phobius"; TRANSMEM 694..713; /note="Helical"; /evidence="ECO:0000256|SAM:Phobius"
tr|Q6NX10|Q6NX10_DANRE	27770000	2	0.0001029	18840000	2	8.5557e-05	0.67843	Q6PC90_DANRE	Q6PC90	unreviewed	Q6PC90_DANRE	40S ribosomal protein S12	rps12 fa95a02 wu:fa95a02 zgc:73055	Danio rerio (Zebrafish) (Brachydanio rerio)	132		maintenance of translational fidelity [GO:1990145]; ribosomal small subunit biogenesis [GO:0042274]	cytosolic small ribosomal subunit [GO:0022627]	structural constituent of ribosome [GO:0003735]
tr|Q08C47|Q08C47_DANRE	27011000	7	0.000100087	42889000	10	0.000194769	1.58783	Q6PFM3_DANRE	Q6PFM3	unreviewed	Q6PFM3_DANRE	Calcium-binding mitochondrial carrier protein Aralar1 (Solute carrier family 25 (Mitochondrial carrier, Aralar), member 12)	slc25a12 cb1094 cb929 wu:fj94c07 zgc:66248	Danio rerio (Zebrafish) (Brachydanio rerio)	682	FUNCTION: Mitochondrial electrogenic aspartate/glutamate antiporter that favors efflux of aspartate and entry of glutamate and proton within the mitochondria as part of the malate-aspartate shuttle. Also mediates the uptake of L-cysteinesulfinate by mitochondria in exchange of L-glutamate and proton. Can also exchange L-cysteinesulfinate with aspartate in their anionic form without any proton tra…	aspartate transmembrane transport [GO:0015810]; L-glutamate transmembrane transport [GO:0015813]; malate-aspartate shuttle [GO:0043490]	mitochondrial inner membrane [GO:0005743]	calcium ion binding [GO:0005509]; L-aspartate transmembrane transporter activity [GO:0015183]; L-glutamate transmembrane transporter activity [GO:0005313]		Mitochondrion inner membrane {ECO:0000256|ARBA:ARBA00004448}; Multi-pass membrane protein {ECO:0000256|ARBA:ARBA00004448}.
tr|A4IG19|A4IG19_DANRE	26978000	8	9.99649e-05	15610000	5	7.08888e-05	0.57862	Q7ZUW8_DANRE	Q7ZUW8	unreviewed	Q7ZUW8_DANRE	Aspartate aminotransferase (EC 2.6.1.1)	got1 wu:fj63b09 zgc:55996	Danio rerio (Zebrafish) (Brachydanio rerio)	410		aspartate biosynthetic process [GO:0006532]	cytosol [GO:0005829]	L-aspartate:2-oxoglutarate aminotransferase activity [GO:0004069]; pyridoxal phosphate binding [GO:0030170]
tr|A0A0R4IAS2|A0A0R4IAS2_DANRE	26666000	16	9.88088e-05	22404000	12	0.000101742	0.840171	A0A8M3B8A2_DANRE	A0A8M3B8A2	unreviewed	A0A8M3B8A2_DANRE	Collagen alpha-6(VI) chain	LOC100535278	Danio rerio (Zebrafish) (Brachydanio rerio)	2774			collagen trimer [GO:0005581]	serine-type endopeptidase inhibitor activity [GO:0004867]		Secreted, extracellular space, extracellular matrix {ECO:0000256|ARBA:ARBA00004498}.		SIGNAL 1..30; /evidence="ECO:0000256|SAM:SignalP"
tr|E7F2R8|E7F2R8_DANRE	26360000	5	9.7675e-05	18820000	5	8.54662e-05	0.713961	A0A8M2BBY4_DANRE	A0A8M2BBY4	unreviewed	A0A8M2BBY4_DANRE	Notochord granular surface isoform X1	ngs zgc:194470	Danio rerio (Zebrafish) (Brachydanio rerio)	511		notochord cell development [GO:0060035]; notochord morphogenesis [GO:0048570]; skeletal muscle organ development [GO:0060538]	cell-cell junction [GO:0005911]; intermediate filament [GO:0005882]; sarcolemma [GO:0042383]; Z disc [GO:0030018]	structural constituent of cytoskeleton [GO:0005200]
tr|Q7ZUN7|Q7ZUN7_DANRE	26279000	8	9.73749e-05	35854000	6	0.000162822	1.36436	A0A0R4IKF0_DANRE	A0A0R4IKF0	unreviewed	A0A0R4IKF0_DANRE	Apolipoprotein A-Ib	apoa1b wu:fb66d03 wu:fd19c08 xx:sd49	Danio rerio (Zebrafish) (Brachydanio rerio)	257	FUNCTION: Participates in the reverse transport of cholesterol from tissues to the liver for excretion by promoting cholesterol efflux from tissues and by acting as a cofactor for the lecithin cholesterol acyltransferase (LCAT). {ECO:0000256|ARBA:ARBA00037506}.	acylglycerol homeostasis [GO:0055090]; cholesterol efflux [GO:0033344]; cholesterol metabolic process [GO:0008203]; lipoprotein metabolic process [GO:0042157]; phospholipid efflux [GO:0033700]	chylomicron [GO:0042627]; extracellular vesicle [GO:1903561]; high-density lipoprotein particle [GO:0034364]; low-density lipoprotein particle [GO:0034362]; very-low-density lipoprotein particle [GO:0034361]	cholesterol transfer activity [GO:0120020]; phosphatidylcholine-sterol O-acyltransferase activator activity [GO:0060228]; phospholipid binding [GO:0005543]		Secreted {ECO:0000256|ARBA:ARBA00004613}.		SIGNAL 1..18; /evidence="ECO:0000256|SAM:SignalP"
tr|A0A8M3AV89|A0A8M3AV89_DANRE	26200000	1	9.70821e-05				0	F1QLR7_DANRE	F1QLR7	unreviewed	F1QLR7_DANRE	Hepatocyte growth factor receptor (EC 2.7.10.1) (HGF/SF receptor) (Proto-oncogene c-Met) (Scatter factor receptor) (Tyrosine-protein kinase Met)	met c-met cmet don	Danio rerio (Zebrafish) (Brachydanio rerio)	1382		axon guidance [GO:0007411]; cell migration [GO:0016477]; cell surface receptor protein tyrosine kinase signaling pathway [GO:0007169]; central nervous system neuron differentiation [GO:0021953]; cerebellar granule cell differentiation [GO:0021707]; cerebellum development [GO:0021549]; cerebellum morphogenesis [GO:0021587]; cranial nerve formation [GO:0021603]; exocrine pancreas development [GO:00…	basal plasma membrane [GO:0009925]; plasma membrane [GO:0005886]; receptor complex [GO:0043235]	ATP binding [GO:0005524]; boss receptor activity [GO:0008288]; brain-derived neurotrophic factor receptor activity [GO:0060175]; epidermal growth factor receptor activity [GO:0005006]; fibroblast growth factor receptor activity [GO:0005007]; GPI-linked ephrin receptor activity [GO:0005004]; hepatocyte growth factor receptor activity [GO:0005008]; insulin receptor activity [GO:0005009]; insulin-li…		Membrane {ECO:0000256|ARBA:ARBA00004479}; Single-pass type I membrane protein {ECO:0000256|ARBA:ARBA00004479}.	TRANSMEM 932..954; /note="Helical"; /evidence="ECO:0000256|SAM:Phobius"	SIGNAL 1..24; /evidence="ECO:0000256|SAM:SignalP"
tr|F6NVJ1|F6NVJ1_DANRE	26100000	2	9.67116e-05	22200000	1	0.000100816	0.850575	A3KPI6_DANRE	A3KPI6	unreviewed	A3KPI6_DANRE	Chromosomal protein D1 (Si:ch211-288g17.3)	si:ch211-288g17.3	Danio rerio (Zebrafish) (Brachydanio rerio)	378				DNA binding [GO:0003677]
tr|F1RCB6|F1RCB6_DANRE	26035000	5	9.64707e-05	5883900	5	2.67202e-05	0.226	B8A5M6_DANRE	B8A5M6	unreviewed	B8A5M6_DANRE	Protein disulfide-isomerase (EC 5.3.4.1)	pdia2 P4hb zgc:55398	Danio rerio (Zebrafish) (Brachydanio rerio)	555		protein folding [GO:0006457]; response to endoplasmic reticulum stress [GO:0034976]	endoplasmic reticulum [GO:0005783]; endoplasmic reticulum lumen [GO:0005788]	protein disulfide isomerase activity [GO:0003756]		Endoplasmic reticulum lumen {ECO:0000256|ARBA:ARBA00004319}.		SIGNAL 1..20; /evidence="ECO:0000256|RuleBase:RU361130"
sp|Q52PJ5|DPYL3_DANRE	25920000	8	9.60446e-05	22948000	6	0.000104212	0.88534	Q6DGM0_DANRE	Q6DGM0	unreviewed	Q6DGM0_DANRE	Large ribosomal subunit protein eL33 (60S ribosomal protein L35a)	rpl35a zgc:92859	Danio rerio (Zebrafish) (Brachydanio rerio)	110		chordate embryonic development [GO:0043009]; cytoplasmic translation [GO:0002181]; erythrocyte differentiation [GO:0030218]; ribosomal large subunit biogenesis [GO:0042273]	cytosolic large ribosomal subunit [GO:0022625]	structural constituent of ribosome [GO:0003735]
tr|Q7ZTI4|Q7ZTI4_DANRE	25852000	5	9.57926e-05	16010000	3	7.27053e-05	0.619294	Q800A1_DANRE	Q800A1	unreviewed	Q800A1_DANRE	Parvalbumin	pvalb9 ocmb pvalb3b zgc:110493	Danio rerio (Zebrafish) (Brachydanio rerio)	109	FUNCTION: In muscle, parvalbumin is thought to be involved in relaxation after contraction. It binds two calcium ions. {ECO:0000256|RuleBase:RU368048}.		cytoplasm [GO:0005737]	calcium ion binding [GO:0005509]
sp|A0A0R4IEW8|ELAV4_DANRE	25827000	6	9.57e-05	22509000	6	0.000102219	0.87153	Q5RKM2_DANRE	Q5RKM2	unreviewed	Q5RKM2_DANRE	NADH-ubiquinone oxidoreductase 75 kDa subunit, mitochondrial	ndufs1 wu:fb33h05 zgc:92209	Danio rerio (Zebrafish) (Brachydanio rerio)	731	FUNCTION: Core subunit of the mitochondrial membrane respiratory chain NADH dehydrogenase (Complex I) which catalyzes electron transfer from NADH through the respiratory chain, using ubiquinone as an electron acceptor. Essential for catalysing the entry and efficient transfer of electrons within complex I. Plays a key role in the assembly and stability of complex I and participates in the associa…	ATP synthesis coupled electron transport [GO:0042773]	membrane [GO:0016020]	4 iron, 4 sulfur cluster binding [GO:0051539]; metal ion binding [GO:0046872]; NADH dehydrogenase (ubiquinone) activity [GO:0008137]
tr|Q7ZU48|Q7ZU48_DANRE	25676000	4	9.51405e-05	32796000	5	0.000148935	1.2773	AEP1_DANRE	Q5CZR5	reviewed	AEP1_DANRE	Aerolysin-like protein (Jacalin-type lectin domain-containing protein 5)	aep1 dln1 jac5 zgc:113413	Danio rerio (Zebrafish) (Brachydanio rerio)	315	FUNCTION: Pore-forming protein which might play a role in host defense. Exists as an antiparallel dimer in solution. Can also assemble into an octameric pore-like structure spanning the cell membrane. Oligomerization may be triggered by binding of the jacalin-type lectin domain to high-mannose cell-surface proteoglycans, and also requires a low pH environment. In vitro, shows high binding affinit…	defense response to bacterium [GO:0042742]	plasma membrane [GO:0005886]; pore complex [GO:0046930]	D-mannose binding [GO:0005537]; disaccharide binding [GO:0048030]; identical protein binding [GO:0042802]		Cell membrane {ECO:0000305|PubMed:26711430}.
tr|A0A8M9P6E1|A0A8M9P6E1_DANRE	25560000	2	9.47106e-05	23800000	2	0.000108082	0.931142	A0A8M9PS88_DANRE	A0A8M9PS88	unreviewed	A0A8M9PS88_DANRE	Collagen type XVIII alpha 1 chain a isoform X3	col18a1a cb371 cb529 col18a1 fc96d06 sb:cb529 wu:fb47h10 wu:fb77g12 wu:fc50f04 wu:fc96d06 wu:fk02h12	Danio rerio (Zebrafish) (Brachydanio rerio)	1349		extracellular matrix organization [GO:0030198]; neural crest cell migration [GO:0001755]	collagen trimer [GO:0005581]; collagen-containing extracellular matrix [GO:0062023]; extracellular space [GO:0005615]	extracellular matrix structural constituent conferring tensile strength [GO:0030020]				SIGNAL 1..25; /evidence="ECO:0000256|SAM:SignalP"
tr|A0A8M2B1U6|A0A8M2B1U6_DANRE	25403000	5	9.41289e-05	78631000	11	0.000357082	3.09534	RL10_DANRE	Q7ZV96	reviewed	RL10_DANRE	Large ribosomal subunit protein uL16 (60S ribosomal protein L10) (Protein QM) (Ribosomal protein L10)	rpl10 QM	Danio rerio (Zebrafish) (Brachydanio rerio)	215	FUNCTION: Component of the large ribosomal subunit (Probable). Plays a role in the formation of actively translating ribosomes (PubMed:25316788). Plays a role in the embryonic brain development (PubMed:25316788). {ECO:0000269|PubMed:25316788, ECO:0000305|PubMed:25316788}.	brain development [GO:0007420]; embryonic brain development [GO:1990403]; regulation of translation [GO:0006417]; translation [GO:0006412]	cytosolic large ribosomal subunit [GO:0022625]	structural constituent of ribosome [GO:0003735]; translation regulator activity [GO:0045182]		Cytoplasm {ECO:0000250|UniProtKB:Q6ZWV3}.
tr|Q6NYA1|Q6NYA1_DANRE	25358000	5	9.39622e-05	34090000	3	0.000154811	1.34435	F1QXB0_DANRE	F1QXB0	unreviewed	F1QXB0_DANRE	Spectrin beta chain	sptbn2 fb48h06 si:dkey-99p10.2 wu:fb48h06	Danio rerio (Zebrafish) (Brachydanio rerio)	2391		actin cytoskeleton organization [GO:0030036]; actin filament capping [GO:0051693]	cell junction [GO:0030054]; cell projection [GO:0042995]; cortical actin cytoskeleton [GO:0030864]; plasma membrane [GO:0005886]; spectrin [GO:0008091]	actin filament binding [GO:0051015]; phospholipid binding [GO:0005543]; structural constituent of cytoskeleton [GO:0005200]		Cytoplasm, cytoskeleton {ECO:0000256|ARBA:ARBA00004245}.
sp|P62084|RS7_DANRE	25173000	6	9.32767e-05	19110000	7	8.67831e-05	0.759147	A0A0R4IBX9_DANRE	A0A0R4IBX9	unreviewed	A0A0R4IBX9_DANRE	Non-histone chromosomal protein HMG-like (Si:ch73-1a9.3)	hmgn1b linc-mipep lnc_rps25 lncrps25 si:ch73-1a9.3	Danio rerio (Zebrafish) (Brachydanio rerio)	87	FUNCTION: Binds to the inner side of the nucleosomal DNA thus altering the interaction between the DNA and the histone octamer. May be involved in the process which maintains transcribable genes in a unique chromatin conformation. {ECO:0000256|ARBA:ARBA00037490}.	axonogenesis [GO:0007409]; chromatin organization [GO:0006325]; neuron development [GO:0048666]	chromatin [GO:0000785]; nucleus [GO:0005634]	chromatin binding [GO:0003682]; nucleosomal DNA binding [GO:0031492]		Nucleus {ECO:0000256|ARBA:ARBA00004123}.
sp|Q1LVF0|LAMC1_DANRE	25021300	11	9.27145e-05	16431000	12	7.46171e-05	0.656681	Q642J1_DANRE	Q642J1	unreviewed	Q642J1_DANRE	peptidylprolyl isomerase (EC 5.2.1.8)	fkbp1ab zgc:103752	Danio rerio (Zebrafish) (Brachydanio rerio)	108			cytoplasm [GO:0005737]; sarcoplasmic reticulum membrane [GO:0033017]	peptidyl-prolyl cis-trans isomerase activity [GO:0003755]; RNA polymerase II CTD heptapeptide repeat P3 isomerase activity [GO:0140839]; RNA polymerase II CTD heptapeptide repeat P6 isomerase activity [GO:0140840]
tr|Q7ZWF5|Q7ZWF5_DANRE	25010000	7	9.26727e-05	33343000	8	0.000151419	1.33319	Q7SXW7_DANRE	Q7SXW7	unreviewed	Q7SXW7_DANRE	Phosphoglucomutase-1 (EC 5.4.2.2)	pgm1 zgc:63718	Danio rerio (Zebrafish) (Brachydanio rerio)	561		carbohydrate metabolic process [GO:0005975]; glucose metabolic process [GO:0006006]	cytosol [GO:0005829]	magnesium ion binding [GO:0000287]; phosphoglucomutase activity [GO:0004614]
tr|A0A8M2B975|A0A8M2B975_DANRE	24781000	11	9.18241e-05	24817100	10	0.0001127	1.00146	Q6P2M0_DANRE	Q6P2M0	unreviewed	Q6P2M0_DANRE	Large ribosomal subunit protein uL15 (60S ribosomal protein L27a)	rpl27a fa93g12 wu:fa93g12 zgc:77235	Danio rerio (Zebrafish) (Brachydanio rerio)	148		translation [GO:0006412]	large ribosomal subunit [GO:0015934]	structural constituent of ribosome [GO:0003735]
tr|Q5BLF6|Q5BLF6_DANRE	24640000	5	9.13017e-05	23361000	5	0.000106088	0.948093	A0A8M3ANN4_DANRE	A0A8M3ANN4	unreviewed	A0A8M3ANN4_DANRE	Far upstream element-binding protein 1 isoform X6	fubp1 wu:fa92h11 wu:fb24h11 wu:fc26f06 zgc:66046	Danio rerio (Zebrafish) (Brachydanio rerio)	640		regulation of gene expression [GO:0010468]; regulation of transcription by RNA polymerase II [GO:0006357]	cytoplasm [GO:0005737]; nucleus [GO:0005634]	mRNA 3'-UTR binding [GO:0003730]; mRNA binding [GO:0003729]		Nucleus {ECO:0000256|ARBA:ARBA00004123}.
tr|Q8JFE3|Q8JFE3_DANRE	24540000	4	9.09311e-05	18952000	4	8.60656e-05	0.77229	Q6P696_DANRE	Q6P696	unreviewed	Q6P696_DANRE	Lactoylglutathione lyase (EC 4.4.1.5) (Glyoxalase I)	glo1 cb554 wu:fb82g09 zgc:66035	Danio rerio (Zebrafish) (Brachydanio rerio)	180	FUNCTION: Catalyzes the conversion of hemimercaptal, formed from methylglyoxal and glutathione, to S-lactoylglutathione. {ECO:0000256|RuleBase:RU361179}.			lactoylglutathione lyase activity [GO:0004462]; metal ion binding [GO:0046872]
tr|Q804G9|Q804G9_DANRE	24525000	9	9.08755e-05	23050000	9	0.000104676	0.939857	B8A4V2_DANRE	B8A4V2	unreviewed	B8A4V2_DANRE	Annexin	anxa11a ANX-XIa anx11a fc09a11 sb:cb401 wu:fc09a11	Danio rerio (Zebrafish) (Brachydanio rerio)	526		cytokinetic process [GO:0032506]; phagocytosis [GO:0006909]	cytoplasm [GO:0005737]; nucleus [GO:0005634]; plasma membrane [GO:0005886]; vesicle membrane [GO:0012506]	calcium ion binding [GO:0005509]; calcium-dependent phospholipid binding [GO:0005544]; phosphatidylserine binding [GO:0001786]
tr|Q9PT95|Q9PT95_DANRE	24336000	4	9.01752e-05	8616000	3	3.91273e-05	0.354043	Q6NYV3_DANRE	Q6NYV3	unreviewed	Q6NYV3_DANRE	H1.0 linker histone (Histone H1.0) (Zgc:65861)	h1-0 fb23b02 h1f0 wu:fb23b02 zgc:65861	Danio rerio (Zebrafish) (Brachydanio rerio)	199		chromosome condensation [GO:0030261]; negative regulation of DNA recombination [GO:0045910]; nucleosome assembly [GO:0006334]	nucleosome [GO:0000786]; nucleus [GO:0005634]	double-stranded DNA binding [GO:0003690]; nucleosomal DNA binding [GO:0031492]; structural constituent of chromatin [GO:0030527]		Chromosome {ECO:0000256|ARBA:ARBA00004286}. Nucleus {ECO:0000256|ARBA:ARBA00004123, ECO:0000256|RuleBase:RU003894}.
tr|Q7T1R2|Q7T1R2_DANRE	24255000	12	8.98751e-05	53103000	13	0.000241154	2.18936	ALDCB_DANRE	Q8JH70	reviewed	ALDCB_DANRE	Fructose-bisphosphate aldolase C-B (EC 4.1.2.13) (Brain-type aldolase-B)	aldocb aldoc	Danio rerio (Zebrafish) (Brachydanio rerio)	363		fructose 1,6-bisphosphate metabolic process [GO:0030388]; glycolytic process [GO:0006096]	cytosol [GO:0005829]	fructose-bisphosphate aldolase activity [GO:0004332]
sp|Q6DGE9|UN45B_DANRE	24220000	2	8.97454e-05	24700000	2	0.000112169	1.01982	Q6IMW7_DANRE	Q6IMW7	unreviewed	Q6IMW7_DANRE	Parvalbumin	pvalb4 hm:zehn1044 ns:zf-a206 zehn1044 zgc:91947	Danio rerio (Zebrafish) (Brachydanio rerio)	109	FUNCTION: In muscle, parvalbumin is thought to be involved in relaxation after contraction. It binds two calcium ions. {ECO:0000256|ARBA:ARBA00025308, ECO:0000256|RuleBase:RU368048}.		cytoplasm [GO:0005737]	calcium ion binding [GO:0005509]
tr|A0A2R8RK22|A0A2R8RK22_DANRE	24087000	6	8.92526e-05	59920000	7	0.000272111	2.48765	A0A0R4IP01_DANRE	A0A0R4IP01	unreviewed	A0A0R4IP01_DANRE	2-oxoglutarate dehydrogenase complex component E1 (EC 1.2.4.2) (2-oxoglutarate dehydrogenase, mitochondrial) (Alpha-ketoglutarate dehydrogenase) (Thiamine diphosphate (ThDP)-dependent 2-oxoglutarate dehydrogenase)	ogdha im:7045267 ogdh wu:fa06d01 wu:fb98a04 zgc:73296	Danio rerio (Zebrafish) (Brachydanio rerio)	1022		glycolytic process [GO:0006096]; heart contraction [GO:0060047]; tricarboxylic acid cycle [GO:0006099]	mitochondrion [GO:0005739]; nucleus [GO:0005634]; oxoglutarate dehydrogenase complex [GO:0045252]	oxoglutarate dehydrogenase (succinyl-transferring) activity [GO:0004591]; thiamine pyrophosphate binding [GO:0030976]		Mitochondrion {ECO:0000256|ARBA:ARBA00004173}. Nucleus {ECO:0000256|ARBA:ARBA00004123}.
sp|Q6P3L0|MVP_DANRE	24008000	14	8.89598e-05	9104000	8	4.13435e-05	0.379207	Q9I8U7_DANRE	Q9I8U7	unreviewed	Q9I8U7_DANRE	Fast skeletal muscle myosin light polypeptide 3 (Mylz3 protein) (Myosin, light polypeptide 3, skeletal muscle)	mylz3 hm:zeh0637 mlc3 ns:zf-e478 wu:fc33c02 zeh0637 zf-e478 zgc:109832	Danio rerio (Zebrafish) (Brachydanio rerio)	151			contractile muscle fiber [GO:0043292]; myosin II complex [GO:0016460]	calcium ion binding [GO:0005509]
tr|Q52PJ7|Q52PJ7_DANRE	23798000	7	8.81817e-05	5422000	5	2.46226e-05	0.227834	A0A2R8RYH8_DANRE	A0A2R8RYH8	unreviewed	A0A2R8RYH8_DANRE	Solute carrier family 25 member 3 (Phosphate carrier protein, mitochondrial) (Phosphate transport protein)	slc25a3b slc25a3 wu:fb59a06 zgc:56226 zgc:85664	Danio rerio (Zebrafish) (Brachydanio rerio)	355	FUNCTION: Inorganic ion transporter that transports phosphate or copper ions across the mitochondrial inner membrane into the matrix compartment. Mediates proton-coupled symport of phosphate ions necessary for mitochondrial oxidative phosphorylation of ADP to ATP. Transports copper ions probably in the form of anionic copper(I) complexes to maintain mitochondrial matrix copper pool and to supply …	mitochondrial phosphate ion transmembrane transport [GO:1990547]; phosphate ion transmembrane transport [GO:0035435]	mitochondrial inner membrane [GO:0005743]	phosphate transmembrane transporter activity [GO:0005315]		Mitochondrion inner membrane {ECO:0000256|ARBA:ARBA00004448}; Multi-pass membrane protein {ECO:0000256|ARBA:ARBA00004448}.	TRANSMEM 256..277; /note="Helical"; /evidence="ECO:0000256|SAM:Phobius"; TRANSMEM 308..326; /note="Helical"; /evidence="ECO:0000256|SAM:Phobius"
tr|Q0IJ39|Q0IJ39_DANRE	23446000	3	8.68774e-05	17613000	3	7.99849e-05	0.751216	Q4VBJ2_DANRE	Q4VBJ2	unreviewed	Q4VBJ2_DANRE	Carboxypeptidase A1 (EC 3.4.17.1)	cpa1 wu:fd42g02 zgc:112280	Danio rerio (Zebrafish) (Brachydanio rerio)	418		proteolysis [GO:0006508]	extracellular space [GO:0005615]	metallocarboxypeptidase activity [GO:0004181]; zinc ion binding [GO:0008270]		Secreted {ECO:0000256|ARBA:ARBA00004613}.		SIGNAL 1..16; /evidence="ECO:0000256|SAM:SignalP"
tr|A0A8M1RKE0|A0A8M1RKE0_DANRE	23280000	3	8.62623e-05	12000000	2	5.44949e-05	0.515464	PURA1_DANRE	Q6NSN5	reviewed	PURA1_DANRE	Adenylosuccinate synthetase isozyme 1 (AMPSase 1) (AdSS 1) (EC 6.3.4.4) (Adenylosuccinate synthetase, basic isozyme) (Adenylosuccinate synthetase, muscle isozyme) (M-type adenylosuccinate synthetase) (IMP--aspartate ligase 1)	adss1 adssl1 zgc:85738	Danio rerio (Zebrafish) (Brachydanio rerio)	456	FUNCTION: Component of the purine nucleotide cycle (PNC), which interconverts IMP and AMP to regulate the nucleotide levels in various tissues, and which contributes to glycolysis and ammoniagenesis. Catalyzes the first committed step in the biosynthesis of AMP from IMP. {ECO:0000250|UniProtKB:Q8N142}.	'de novo' AMP biosynthetic process [GO:0044208]; IMP metabolic process [GO:0046040]; muscle cell cellular homeostasis [GO:0046716]; skeletal muscle fiber development [GO:0048741]	cytoplasm [GO:0005737]	adenylosuccinate synthase activity [GO:0004019]; GTP binding [GO:0005525]; magnesium ion binding [GO:0000287]		Cytoplasm {ECO:0000255|HAMAP-Rule:MF_03126}.
tr|A0A0R4IQN8|A0A0R4IQN8_DANRE	23261000	8	8.61919e-05	1626000	2	7.38406e-06	0.0699024	Q4VBU2_DANRE	Q4VBU2	unreviewed	Q4VBU2_DANRE	Crystallin, gamma MX,-like 2 (Zgc:110021)	crygmxl2 im:7140756 zgc:110021	Danio rerio (Zebrafish) (Brachydanio rerio)	176		lens development in camera-type eye [GO:0002088]; visual perception [GO:0007601]		structural constituent of eye lens [GO:0005212]
tr|Q6P5J0|Q6P5J0_DANRE	23104000	5	8.56101e-05	20310000	3	9.22326e-05	0.879069	Q6PHV5_DANRE	Q6PHV5	unreviewed	Q6PHV5_DANRE	Carboxypeptidase A1 (EC 3.4.17.1)	cpa5 cb1060 cpa wu:fb68f03	Danio rerio (Zebrafish) (Brachydanio rerio)	419		proteolysis [GO:0006508]	extracellular space [GO:0005615]	metallocarboxypeptidase activity [GO:0004181]; zinc ion binding [GO:0008270]		Secreted {ECO:0000256|ARBA:ARBA00004613}.		SIGNAL 1..16; /evidence="ECO:0000256|SAM:SignalP"
tr|Q803Q1|Q803Q1_DANRE	22963000	4	8.50877e-05	20847000	4	9.46713e-05	0.907852	A0A8M2B695_DANRE	A0A8M2B695	unreviewed	A0A8M2B695_DANRE	Tropomyosin alpha-3 chain isoform X4	tpm3 cb674 fa17b11 fb83b01 fk41e01 hm:zeh0298 wu:fa17b11 wu:fb83b01 wu:fk41e01 zeh0298 zgc:77592	Danio rerio (Zebrafish) (Brachydanio rerio)	248		actin filament organization [GO:0007015]; muscle contraction [GO:0006936]; skeletal myofibril assembly [GO:0014866]	actin filament [GO:0005884]	actin filament binding [GO:0051015]
tr|Q6PH46|Q6PH46_DANRE	22826000	8	8.458e-05	32366000	10	0.000146982	1.41794	Q7T1J9_DANRE	Q7T1J9	unreviewed	Q7T1J9_DANRE	Ribosomal protein S10	rps10 zgc:65936 zgc:85848	Danio rerio (Zebrafish) (Brachydanio rerio)	166			cytosolic small ribosomal subunit [GO:0022627]	RNA binding [GO:0003723]; structural constituent of ribosome [GO:0003735]		Cytoplasm {ECO:0000256|ARBA:ARBA00004496}.
tr|Q7SX92|Q7SX92_DANRE	22595100	2	8.37244e-05	5369000	2	2.43819e-05	0.237618	A0A8N7TDX3_DANRE	A0A8N7TDX3	unreviewed	A0A8N7TDX3_DANRE	Asparagine--tRNA ligase, cytoplasmic (EC 6.1.1.22) (Asparaginyl-tRNA synthetase)	nars1	Danio rerio (Zebrafish) (Brachydanio rerio)	556		asparaginyl-tRNA aminoacylation [GO:0006421]	cytoplasm [GO:0005737]	asparagine-tRNA ligase activity [GO:0004816]; ATP binding [GO:0005524]; nucleic acid binding [GO:0003676]		Cytoplasm {ECO:0000256|ARBA:ARBA00004496}.
tr|Q6DGY8|Q6DGY8_DANRE	22470000	4	8.32609e-05	13646000	4	6.19698e-05	0.607299	Q6JAA4_DANRE	Q6JAA4	unreviewed	Q6JAA4_DANRE	CCCTC-binding factor (Transcriptional repressor CTCF)	ctcf im:7152666	Danio rerio (Zebrafish) (Brachydanio rerio)	798		regulation of DNA-templated transcription [GO:0006355]; regulation of gene expression [GO:0010468]; regulation of transcription by RNA polymerase II [GO:0006357]; skeletal muscle tissue development [GO:0007519]		chromatin binding [GO:0003682]; DNA-binding transcription factor activity, RNA polymerase II-specific [GO:0000981]; RNA polymerase II cis-regulatory region sequence-specific DNA binding [GO:0000978]
tr|A0A8M2BIL8|A0A8M2BIL8_DANRE	22400000	3	8.30015e-05	26587000	8	0.000120738	1.18692	Q9PT95_DANRE	Q9PT95	unreviewed	Q9PT95_DANRE	Retinol binding protein (Retinol-binding protein 4 precursor) (Retinol-binding protein 4, plasma)	rbp4 fb23c12 rbp Rpb4 wu:fb23c12 wu:fb58d04 wu:fb72b04 zgc:86911	Danio rerio (Zebrafish) (Brachydanio rerio)	192		liver development [GO:0001889]; response to retinoic acid [GO:0032526]; retinol transport [GO:0034633]	extracellular space [GO:0005615]	retinol binding [GO:0019841]; retinol transmembrane transporter activity [GO:0034632]		Secreted {ECO:0000256|ARBA:ARBA00004613}.		SIGNAL 1..16; /evidence="ECO:0000256|PIRNR:PIRNR036893"
tr|Q6P948|Q6P948_DANRE	22336000	7	8.27644e-05	7821400	6	3.55189e-05	0.35017	A0A8N7TB94_DANRE	A0A8N7TB94	unreviewed	A0A8N7TB94_DANRE	Transmembrane glycoprotein NMB isoform X2	gpnmb	Danio rerio (Zebrafish) (Brachydanio rerio)	621		cell adhesion [GO:0007155]	plasma membrane [GO:0005886]	integrin binding [GO:0005178]			TRANSMEM 552..572; /note="Helical"; /evidence="ECO:0000256|SAM:Phobius"	SIGNAL 1..21; /evidence="ECO:0000256|SAM:SignalP"
sp|Q6Q420|RS15A_DANRE	22317000	6	8.2694e-05	116427000	8	0.000528723	5.21696	A0AB32TBZ3_DANRE	A0AB32TBZ3	unreviewed	A0AB32TBZ3_DANRE	Collagen alpha-6(VI) chain	col6a4a	Danio rerio (Zebrafish) (Brachydanio rerio)	2574
tr|Q7ZTH6|Q7ZTH6_DANRE	22298000	5	8.26236e-05	2062000	2	9.36404e-06	0.0924747	Q9W792_DANRE	Q9W792	unreviewed	Q9W792_DANRE	T-complex protein 1 subunit alpha (CCT-alpha)	tcp1 CHUNP6875 fa13h08 TCP1 wu:fa13h08 wu:fc95g06	Danio rerio (Zebrafish) (Brachydanio rerio)	556		Kupffer's vesicle development [GO:0070121]; protein folding [GO:0006457]	chaperonin-containing T-complex [GO:0005832]	ATP binding [GO:0005524]; ATP hydrolysis activity [GO:0016887]; ATP-dependent protein folding chaperone [GO:0140662]; unfolded protein binding [GO:0051082]		Cytoplasm {ECO:0000256|ARBA:ARBA00004496}.
sp|Q6PBK3|RS28_DANRE	21885000	3	8.10932e-05	12177000	2	5.52987e-05	0.556408	A0A2R8RK22_DANRE	A0A2R8RK22	unreviewed	A0A2R8RK22_DANRE	Calcium-transporting ATPase (EC 7.2.2.10)	atp2a1l im:7145237 si:ch211-198p7.3 zgc:154094	Danio rerio (Zebrafish) (Brachydanio rerio)	993	FUNCTION: Catalyzes the hydrolysis of ATP coupled with the transport of calcium. {ECO:0000256|RuleBase:RU361146}.	calcium ion transmembrane transport [GO:0070588]; intracellular calcium ion homeostasis [GO:0006874]	membrane [GO:0016020]; sarcoplasmic reticulum membrane [GO:0033017]	ATP binding [GO:0005524]; ATP hydrolysis activity [GO:0016887]; P-type calcium transporter activity [GO:0005388]		Endoplasmic reticulum membrane {ECO:0000256|ARBA:ARBA00004477}; Multi-pass membrane protein {ECO:0000256|ARBA:ARBA00004477}. Membrane {ECO:0000256|RuleBase:RU361146}; Multi-pass membrane protein {ECO:0000256|RuleBase:RU361146}. Sarcoplasmic reticulum membrane {ECO:0000256|ARBA:ARBA00004326}; Multi-pass membrane protein {ECO:0000256|ARBA:ARBA00004326}.	TRANSMEM 60..78; /note="Helical"; /evidence="ECO:0000256|RuleBase:RU361146"; TRANSMEM 84..107; /note="Helical"; /evidence="ECO:0000256|RuleBase:RU361146"; TRANSMEM 260..278; /note="Helical"; /evidence="ECO:0000256|RuleBase:RU361146"; TRANSMEM 298..321; /note="Helical"; /evidence="ECO:0000256|RuleBase:RU361146"; TRANSMEM 757..778; /note="Helical"; /evidence="ECO:0000256|RuleBase:RU361146"; TRANSME…
tr|Q7ZVQ3|Q7ZVQ3_DANRE	21843000	9	8.09376e-05	27935000	9	0.00012686	1.2789	A0A8M1PC84_DANRE	A0A8M1PC84	unreviewed	A0A8M1PC84_DANRE	Annexin A11b	anxa11b anx11b cb755 hm:zeh0376 zeh0376	Danio rerio (Zebrafish) (Brachydanio rerio)	485		cytokinetic process [GO:0032506]; phagocytosis [GO:0006909]	cytoplasm [GO:0005737]; nucleus [GO:0005634]; plasma membrane [GO:0005886]; vesicle membrane [GO:0012506]	calcium ion binding [GO:0005509]; calcium-dependent phospholipid binding [GO:0005544]; phosphatidylserine binding [GO:0001786]
tr|A0A8M9QC46|A0A8M9QC46_DANRE	21660000	4	8.02595e-05	41670000	3	0.000189234	1.92382	E7EXT3_DANRE	E7EXT3	unreviewed	E7EXT3_DANRE	Alpha-1,4 glucan phosphorylase (EC 2.4.1.1)	pygmb zgc:63642	Danio rerio (Zebrafish) (Brachydanio rerio)	842	FUNCTION: Allosteric enzyme that catalyzes the rate-limiting step in glycogen catabolism, the phosphorolytic cleavage of glycogen to produce glucose-1-phosphate, and plays a central role in maintaining cellular and organismal glucose homeostasis. {ECO:0000256|ARBA:ARBA00037413, ECO:0000256|RuleBase:RU000587}.	carbohydrate storage [GO:0052576]; glycogen catabolic process [GO:0005980]; skeletal muscle fiber development [GO:0048741]	cytoplasm [GO:0005737]	glycogen phosphorylase activity [GO:0008184]; maltodextrin phosphorylase activity [GO:0031220]; pyridoxal phosphate binding [GO:0030170]
tr|D1MCG5|D1MCG5_DANRE	21630000	3	8.01483e-05	10660000	3	4.84096e-05	0.492834	Q7ZYZ4_DANRE	Q7ZYZ4	unreviewed	Q7ZYZ4_DANRE	Hbae3 protein (Hemoglobin alpha embryonic-3) (Novel alpha-globin) (Novel alpha-type globin)	hbae3 fb57a06 globin OTTDARP00000001847 si:by119c3.4 wu:fb57a06 zgc:86867 bY119C3.4-001 dZ118J2.11-001	Danio rerio (Zebrafish) (Brachydanio rerio)	143		cellular oxidant detoxification [GO:0098869]; hydrogen peroxide catabolic process [GO:0042744]	haptoglobin-hemoglobin complex [GO:0031838]; hemoglobin complex [GO:0005833]	heme binding [GO:0020037]; metal ion binding [GO:0046872]; organic acid binding [GO:0043177]; oxygen binding [GO:0019825]; oxygen carrier activity [GO:0005344]
tr|E9QHI1|E9QHI1_DANRE	21283000	7	7.88625e-05	5921000	5	2.68887e-05	0.278203	A0A8M2B3M1_DANRE	A0A8M2B3M1	unreviewed	A0A8M2B3M1_DANRE	Vinculin (Metavinculin)	vcla hm:zehn2160 im:6902790 vcl	Danio rerio (Zebrafish) (Brachydanio rerio)	1130	FUNCTION: Actin filament (F-actin)-binding protein involved in cell-matrix adhesion and cell-cell adhesion. Regulates cell-surface E-cadherin expression and potentiates mechanosensing by the E-cadherin complex. May also play important roles in cell morphology and locomotion. {ECO:0000256|ARBA:ARBA00024757}.	atrioventricular valve morphogenesis [GO:0003181]; cell adhesion [GO:0007155]; heart contraction [GO:0060047]; membrane repolarization during cardiac muscle cell action potential [GO:0086013]; sarcomere organization [GO:0045214]	adherens junction [GO:0005912]; cell-cell contact zone [GO:0044291]; cytoplasm [GO:0005737]; cytoskeleton [GO:0005856]; focal adhesion [GO:0005925]; plasma membrane [GO:0005886]; podosome [GO:0002102]; sarcolemma [GO:0042383]	actin filament binding [GO:0051015]; alpha-catenin binding [GO:0045294]; beta-catenin binding [GO:0008013]; structural molecule activity [GO:0005198]		Cell junction, adherens junction {ECO:0000256|ARBA:ARBA00004536}. Cell membrane, sarcolemma {ECO:0000256|ARBA:ARBA00004278}; Peripheral membrane protein {ECO:0000256|ARBA:ARBA00004278}; Cytoplasmic side {ECO:0000256|ARBA:ARBA00004278}. Cell projection, podosome {ECO:0000256|ARBA:ARBA00004188}. Cytoplasm, cytoskeleton {ECO:0000256|ARBA:ARBA00004245}.
tr|Q6DRD1|Q6DRD1_DANRE	20760000	3	7.69246e-05	31340000	6	0.000142323	1.50963	Q6IQN5_DANRE	Q6IQN5	unreviewed	Q6IQN5_DANRE	Rac family small GTPase 2 (Ras-related C3 botulinum toxin substrate 2)	rac2 zgc:86686	Danio rerio (Zebrafish) (Brachydanio rerio)	192		actin filament organization [GO:0007015]; chemotaxis [GO:0006935]; defense response to bacterium [GO:0042742]; defense response to fungus [GO:0050832]; macrophage chemotaxis [GO:0048246]; macrophage migration [GO:1905517]; neutrophil chemotaxis [GO:0030593]; neutrophil homeostasis [GO:0001780]; neutrophil mediated immunity [GO:0002446]; neutrophil migration [GO:1990266]; positive regulation of la…	cytoplasm [GO:0005737]; plasma membrane [GO:0005886]	GTP binding [GO:0005525]; GTPase activity [GO:0003924]
tr|E7EZ90|E7EZ90_DANRE	20611000	13	7.63725e-05	11677000	6	5.30281e-05	0.566542	Q7SZP4_DANRE	Q7SZP4	unreviewed	Q7SZP4_DANRE	Uncharacterized protein LOC321113 (Zgc:65851)	neff1 cb126 Ina sb:cb126 zgc:65851	Danio rerio (Zebrafish) (Brachydanio rerio)	562			intermediate filament [GO:0005882]	structural molecule activity [GO:0005198]
tr|Q6P038|Q6P038_DANRE	20570000	3	7.62206e-05	6330000	2	2.87461e-05	0.30773	A0A8M1MZY2_DANRE	A0A8M1MZY2	unreviewed	A0A8M1MZY2_DANRE	Tetratricopeptide repeat protein 4	ttc4 zgc:56411 zgc:86801	Danio rerio (Zebrafish) (Brachydanio rerio)	402		cilium assembly [GO:0060271]; determination of heart left/right asymmetry [GO:0061371]; otolith morphogenesis [GO:0032474]; protein folding [GO:0006457]	nucleus [GO:0005634]	actin binding [GO:0003779]; Hsp70 protein binding [GO:0030544]; Hsp90 protein binding [GO:0051879]
tr|A0A8M1NXE0|A0A8M1NXE0_DANRE	20510000	2	7.59983e-05	12030000	2	5.46311e-05	0.586543	Q52WY2_DANRE	Q52WY2	unreviewed	Q52WY2_DANRE	Cell division control protein 42 homolog (EC 3.6.5.2)	cdc42 cdc42a fj62g06 wu:fb07d08 wu:fj62g06 zgc:63918	Danio rerio (Zebrafish) (Brachydanio rerio)	191	FUNCTION: Plasma membrane-associated small GTPase which cycles between an active GTP-bound and an inactive GDP-bound state. {ECO:0000256|RuleBase:RU367141}.	actin filament organization [GO:0007015]; camera-type eye photoreceptor cell development [GO:0062139]; Cdc42 protein signal transduction [GO:0032488]; cell division [GO:0051301]; cell migration involved in gastrulation [GO:0042074]; cilium assembly [GO:0060271]; endocytosis [GO:0006897]; establishment of cell polarity [GO:0030010]; filopodium assembly [GO:0046847]; kidney development [GO:0001822]…	midbody [GO:0030496]; plasma membrane [GO:0005886]	G protein activity [GO:0003925]; GTP binding [GO:0005525]; GTPase activity [GO:0003924]; protein kinase binding [GO:0019901]		Cell membrane {ECO:0000256|ARBA:ARBA00004342}; Lipid-anchor {ECO:0000256|ARBA:ARBA00004342}; Cytoplasmic side {ECO:0000256|ARBA:ARBA00004342}. Midbody {ECO:0000256|ARBA:ARBA00004214}.
tr|Q8JHI7|Q8JHI7_DANRE	20149000	10	7.46606e-05	24267000	7	0.000110202	1.20438	Q6P043_DANRE	Q6P043	unreviewed	Q6P043_DANRE	Fructose-bisphosphate aldolase (EC 4.1.2.13)	aldoab hm:zeh0036 zgc:77696	Danio rerio (Zebrafish) (Brachydanio rerio)	364		fructose 1,6-bisphosphate metabolic process [GO:0030388]; glycolytic process [GO:0006096]	cytosol [GO:0005829]	fructose-bisphosphate aldolase activity [GO:0004332]
tr|E7FFT5|E7FFT5_DANRE	19790000	3	7.33304e-05				0	Q7ZVB5_DANRE	Q7ZVB5	unreviewed	Q7ZVB5_DANRE	Small nuclear ribonucleoprotein Sm D3 (Sm-D3) (snRNP core protein D3)	snrpd3l SNRPD3 wu:fa18f04 zgc:56125	Danio rerio (Zebrafish) (Brachydanio rerio)	128		spliceosomal snRNP assembly [GO:0000387]	catalytic step 2 spliceosome [GO:0071013]; commitment complex [GO:0000243]; cytosol [GO:0005829]; precatalytic spliceosome [GO:0071011]; SMN-Sm protein complex [GO:0034719]; spliceosomal tri-snRNP complex [GO:0097526]; U1 snRNP [GO:0005685]; U2 snRNP [GO:0005686]; U4 snRNP [GO:0005687]; U5 snRNP [GO:0005682]	RNA binding [GO:0003723]		Cytoplasm, cytosol {ECO:0000256|ARBA:ARBA00004514}. Nucleus {ECO:0000256|ARBA:ARBA00004123, ECO:0000256|RuleBase:RU365050}.
sp|Q6NUW5|AN32E_DANRE	19702000	9	7.30043e-05	32289000	11	0.000146632	1.63887	A0A8M2B9U1_DANRE	A0A8M2B9U1	unreviewed	A0A8M2B9U1_DANRE	Collagen, type XI, alpha 1a isoform X3	col11a1a wu:fb34e11 wu:fc11b03 zgc:158335	Danio rerio (Zebrafish) (Brachydanio rerio)	1785		cartilage development [GO:0051216]; cartilage morphogenesis [GO:0060536]; extracellular matrix organization [GO:0030198]; notochord development [GO:0030903]	collagen type XI trimer [GO:0005592]; collagen-containing extracellular matrix [GO:0062023]; extracellular space [GO:0005615]	extracellular matrix structural constituent conferring tensile strength [GO:0030020]; heparin binding [GO:0008201]		Secreted {ECO:0000256|ARBA:ARBA00004613}.
tr|Q6P0S5|Q6P0S5_DANRE	19610000	3	7.26634e-05	16970000	2	7.70649e-05	0.865375	Q503M9_DANRE	Q503M9	unreviewed	Q503M9_DANRE	Uncharacterized protein LOC553782 (Zgc:110425)	zgc:110425	Danio rerio (Zebrafish) (Brachydanio rerio)	195		chromosome condensation [GO:0030261]; negative regulation of DNA recombination [GO:0045910]; nucleosome assembly [GO:0006334]	nucleosome [GO:0000786]; nucleus [GO:0005634]	double-stranded DNA binding [GO:0003690]; nucleosomal DNA binding [GO:0031492]; structural constituent of chromatin [GO:0030527]		Nucleus {ECO:0000256|RuleBase:RU003894}.
tr|Q6DGX8|Q6DGX8_DANRE	19600000	3	7.26263e-05	4370000	1	1.98452e-05	0.222959	A0AB32T1T2_DANRE	A0AB32T1T2	unreviewed	A0AB32T1T2_DANRE	Protocadherin alpha-C2 isoform X2	si:ch73-233f7.7	Danio rerio (Zebrafish) (Brachydanio rerio)	804
tr|X1WBL9|X1WBL9_DANRE	19576000	3	7.25374e-05	3517000	5	1.59715e-05	0.179659	A0A8M9Q0B2_DANRE	A0A8M9Q0B2	unreviewed	A0A8M9Q0B2_DANRE	Calcium-transporting ATPase (EC 7.2.2.10)	atp2b1a pmca1 pmca1a sb:cb801 si:dkey-18o7.1 wu:fe47b06 wu:fi41d01	Danio rerio (Zebrafish) (Brachydanio rerio)	1257	FUNCTION: Catalyzes the hydrolysis of ATP coupled with the transport of calcium. {ECO:0000256|RuleBase:RU361146}.	bone mineralization [GO:0030282]; bone morphogenesis [GO:0060349]; inner ear receptor cell development [GO:0060119]; otolith development [GO:0048840]; posterior lateral line neuromast development [GO:0048919]; regulation of cytosolic calcium ion concentration [GO:0051480]; sensory perception of sound [GO:0007605]; tooth mineralization [GO:0034505]	intracellular membrane-bounded organelle [GO:0043231]; plasma membrane [GO:0005886]	ATP binding [GO:0005524]; ATP hydrolysis activity [GO:0016887]; calmodulin binding [GO:0005516]; P-type calcium transporter activity [GO:0005388]		Cell membrane {ECO:0000256|ARBA:ARBA00004651}; Multi-pass membrane protein {ECO:0000256|ARBA:ARBA00004651}. Membrane {ECO:0000256|RuleBase:RU361146}; Multi-pass membrane protein {ECO:0000256|RuleBase:RU361146}.	TRANSMEM 96..121; /note="Helical"; /evidence="ECO:0000256|RuleBase:RU361146"; TRANSMEM 148..167; /note="Helical"; /evidence="ECO:0000256|RuleBase:RU361146"; TRANSMEM 378..399; /note="Helical"; /evidence="ECO:0000256|RuleBase:RU361146"; TRANSMEM 419..445; /note="Helical"; /evidence="ECO:0000256|RuleBase:RU361146"; TRANSMEM 932..949; /note="Helical"; /evidence="ECO:0000256|RuleBase:RU361146"; TRANS…
tr|Q568D0|Q568D0_DANRE	19333000	7	7.1637e-05	80496000	7	0.000365552	4.16366	A0A2R8Q924_DANRE	A0A2R8Q924	unreviewed	A0A2R8Q924_DANRE	Large ribosomal subunit protein uL3 (60S ribosomal protein L3)	rpl3	Danio rerio (Zebrafish) (Brachydanio rerio)	403	FUNCTION: Component of the large ribosomal subunit. The ribosome is a large ribonucleoprotein complex responsible for the synthesis of proteins in the cell. {ECO:0000256|ARBA:ARBA00034092}.	exocrine pancreas development [GO:0031017]; translation [GO:0006412]	cytosolic large ribosomal subunit [GO:0022625]; nucleolus [GO:0005730]	RNA binding [GO:0003723]; structural constituent of ribosome [GO:0003735]		Cytoplasm {ECO:0000256|ARBA:ARBA00004496}. Nucleus, nucleolus {ECO:0000256|ARBA:ARBA00004604}.
tr|Q6IQN5|Q6IQN5_DANRE	19154000	6	7.09737e-05	6440000	2	2.92456e-05	0.336222	Q9I8U9_DANRE	Q9I8U9	unreviewed	Q9I8U9_DANRE	Fast skeletal muscle troponin T (Fast troponin T isoform a) (Troponin T type 3A (skeletal, fast)) (Troponin T3a, skeletal, fast)	tnnt3a tnnt	Danio rerio (Zebrafish) (Brachydanio rerio)	230	FUNCTION: Troponin T is the tropomyosin-binding subunit of troponin, the thin filament regulatory complex which confers calcium-sensitivity to striated muscle actomyosin ATPase activity. {ECO:0000256|ARBA:ARBA00003363}.	muscle contraction [GO:0006936]; myofibril assembly [GO:0030239]; regulation of muscle contraction [GO:0006937]; sarcomere organization [GO:0045214]	troponin complex [GO:0005861]	tropomyosin binding [GO:0005523]; troponin C binding [GO:0030172]; troponin I binding [GO:0031013]
tr|A0A8M9PSZ1|A0A8M9PSZ1_DANRE	19050000	3	7.05883e-05	30281000	4	0.000137513	1.58955	Q6P6E7_DANRE	Q6P6E7	unreviewed	Q6P6E7_DANRE	Small ribosomal subunit protein uS10 (40S ribosomal protein S20)	rps20 wu:fb81b03 zgc:77758	Danio rerio (Zebrafish) (Brachydanio rerio)	119		translation [GO:0006412]	small ribosomal subunit [GO:0015935]	RNA binding [GO:0003723]; structural constituent of ribosome [GO:0003735]
tr|Q7ZVL9|Q7ZVL9_DANRE	19029000	8	7.05105e-05	38387000	13	0.000174325	2.01729	Q6PHD8_DANRE	Q6PHD8	unreviewed	Q6PHD8_DANRE	Proliferation-associated 2G4, b (Proliferation-associated protein 2G4b)	pa2g4b fb37h04 pa2g4l wu:fb37h04 wu:fb99a12 zgc:65848	Danio rerio (Zebrafish) (Brachydanio rerio)	394
tr|Q9DGI4|Q9DGI4_DANRE	18890000	5	6.99955e-05	8760000	2	3.97813e-05	0.463737	Q1ECZ7_DANRE	Q1ECZ7	unreviewed	Q1ECZ7_DANRE	Hnrnpu protein	hnrnpub hnrnpu hnrpu	Danio rerio (Zebrafish) (Brachydanio rerio)	795		positive regulation of transcription by RNA polymerase II [GO:0045944]	nucleus [GO:0005634]; ribonucleoprotein complex [GO:1990904]	promoter-specific chromatin binding [GO:1990841]; RNA binding [GO:0003723]		Nucleus {ECO:0000256|ARBA:ARBA00004123}.
tr|E7FCF7|E7FCF7_DANRE	18800000	1	6.9662e-05	20000000	1	9.08248e-05	1.06383	A0A8M3AIY4_DANRE	A0A8M3AIY4	unreviewed	A0A8M3AIY4_DANRE	Baculoviral IAP repeat-containing protein 6 isoform X4	birc6	Danio rerio (Zebrafish) (Brachydanio rerio)	4926		apoptotic process [GO:0006915]; negative regulation of apoptotic process [GO:0043066]; regulation of cytokinesis [GO:0032465]	nucleus [GO:0005634]; trans-Golgi network [GO:0005802]	ubiquitin conjugating enzyme activity [GO:0061631]
sp|A9JRZ0|SMUF2_DANRE	18800000	1	6.9662e-05	16700000	1	7.58387e-05	0.888298	H9GX78_DANRE	H9GX78	unreviewed	H9GX78_DANRE	Actinin, alpha 4 (Alpha-actinin-4 isoform X8)	actn4 wu:fb53f05 zgc:63508	Danio rerio (Zebrafish) (Brachydanio rerio)	901		protein transport [GO:0015031]	anchoring junction [GO:0070161]; nucleus [GO:0005634]; perinuclear region of cytoplasm [GO:0048471]; stress fiber [GO:0001725]	actin binding [GO:0003779]; calcium ion binding [GO:0005509]
tr|Q6P5M3|Q6P5M3_DANRE	18653000	4	6.91173e-05	53051000	7	0.000240917	2.8441	Q6DRM3_DANRE	Q6DRM3	unreviewed	Q6DRM3_DANRE	Large ribosomal subunit protein uL6 (60S ribosomal protein L9)	rpl9 ab02c03 fa93a01 mg:ab02c03 rfc1 wu:fa93a01 zgc:103730	Danio rerio (Zebrafish) (Brachydanio rerio)	193		translation [GO:0006412]	nucleus [GO:0005634]; ribonucleoprotein complex [GO:1990904]; ribosome [GO:0005840]	DNA binding [GO:0003677]; DNA clamp unloader activity [GO:0061860]; rRNA binding [GO:0019843]; structural constituent of ribosome [GO:0003735]
tr|X1WFI9|X1WFI9_DANRE	18583800	3	6.88609e-05	1980000	1	8.99166e-06	0.106544	Q6JWU7_DANRE	Q6JWU7	unreviewed	Q6JWU7_DANRE	Coatomer subunit beta'	copb2 sb:cb121 wu:fb30f06	Danio rerio (Zebrafish) (Brachydanio rerio)	934	FUNCTION: The coatomer is a cytosolic protein complex that binds to dilysine motifs and reversibly associates with Golgi non-clathrin-coated vesicles, which further mediate biosynthetic protein transport from the ER, via the Golgi up to the trans Golgi network. Coatomer complex is required for budding from Golgi membranes, and is essential for the retrograde Golgi-to-ER transport of dilysine-tagg…	endoplasmic reticulum localization [GO:0051643]; endoplasmic reticulum to Golgi vesicle-mediated transport [GO:0006888]; Golgi localization [GO:0051645]; intra-Golgi vesicle-mediated transport [GO:0006891]; intracellular protein transport [GO:0006886]; notochord development [GO:0030903]; retrograde vesicle-mediated transport, Golgi to endoplasmic reticulum [GO:0006890]; somite development [GO:006…	COPI vesicle coat [GO:0030126]; Golgi membrane [GO:0000139]	structural molecule activity [GO:0005198]		Cytoplasmic vesicle, COPI-coated vesicle membrane {ECO:0000256|ARBA:ARBA00004347, ECO:0000256|PIRNR:PIRNR005567}; Peripheral membrane protein {ECO:0000256|ARBA:ARBA00004347, ECO:0000256|PIRNR:PIRNR005567}; Cytoplasmic side {ECO:0000256|ARBA:ARBA00004347, ECO:0000256|PIRNR:PIRNR005567}. Golgi apparatus membrane {ECO:0000256|PIRNR:PIRNR005567}; Peripheral membrane protein {ECO:0000256|PIRNR:PIRNR00…
tr|A7YY10|A7YY10_DANRE	18270000	2	6.76981e-05				0	Q803Q1_DANRE	Q803Q1	unreviewed	Q803Q1_DANRE	glycogenin glucosyltransferase (EC 2.4.1.186)	gyg1a fc13d04 fi23f07 gyg gyg1 wu:fc13d04 wu:fi23f07 zgc:55385 zgc:85619	Danio rerio (Zebrafish) (Brachydanio rerio)	329	FUNCTION: Glycogenin participates in the glycogen biosynthetic process along with glycogen synthase and glycogen branching enzyme. It catalyzes the formation of a short alpha (1,4)-glucosyl chain covalently attached via a glucose 1-O-tyrosyl linkage to internal tyrosine residues and these chains act as primers for the elongation reaction catalyzed by glycogen synthase. {ECO:0000256|ARBA:ARBA00049…	glycogen biosynthetic process [GO:0005978]	cytoplasm [GO:0005737]	glycogenin glucosyltransferase activity [GO:0008466]; glycosyltransferase activity [GO:0016757]
tr|Q6AZA1|Q6AZA1_DANRE	18150000	4	6.72535e-05	20620000	3	9.36404e-05	1.13609	Q6DHU3_DANRE	Q6DHU3	unreviewed	Q6DHU3_DANRE	Keratin 97 (Zgc:92061)	krt97 cb112 sb:cb112 sb:cb481 wu:fa91g11 zgc:92061	Danio rerio (Zebrafish) (Brachydanio rerio)	438			cytoskeleton [GO:0005856]; intermediate filament [GO:0005882]	structural molecule activity [GO:0005198]
tr|Q804H2|Q804H2_DANRE	17866000	8	6.62011e-05	21881000	8	9.93669e-05	1.22473	Q6NYE1_DANRE	Q6NYE1	unreviewed	Q6NYE1_DANRE	Fibrinogen beta chain (Fibrinogen, B beta polypeptide)	fgb wu:fa55c11 zgc:77116	Danio rerio (Zebrafish) (Brachydanio rerio)	485		blood coagulation, fibrin clot formation [GO:0072378]; cell-matrix adhesion [GO:0007160]; platelet aggregation [GO:0070527]; protein polymerization [GO:0051258]	collagen-containing extracellular matrix [GO:0062023]; extracellular space [GO:0005615]; fibrinogen complex [GO:0005577]	signaling receptor binding [GO:0005102]		Secreted {ECO:0000256|ARBA:ARBA00004613}.		SIGNAL 1..16; /evidence="ECO:0000256|SAM:SignalP"
tr|A0A0G2KQ62|A0A0G2KQ62_DANRE	17844000	11	6.61196e-05	42246000	13	0.000191849	2.36752	RS25_DANRE	Q6PBI5	reviewed	RS25_DANRE	Small ribosomal subunit protein eS25 (40S ribosomal protein S25)	rps25 zgc:73391	Danio rerio (Zebrafish) (Brachydanio rerio)	124	FUNCTION: Component of the small ribosomal subunit. The ribosome is a large ribonucleoprotein complex responsible for the synthesis of proteins in the cell. {ECO:0000250|UniProtKB:P62851}.		cytosolic small ribosomal subunit [GO:0022627]	structural constituent of ribosome [GO:0003735]		Cytoplasm {ECO:0000250|UniProtKB:P62851}.
tr|A0A8M3AN20|A0A8M3AN20_DANRE	17816000	13	6.60158e-05	18783000	14	8.52981e-05	1.05428	Q6DRD2_DANRE	Q6DRD2	unreviewed	Q6DRD2_DANRE	26S protease regulatory subunit S10B (26S proteasome regulatory subunit 10B) (Proteasome (Prosome, macropain) 26S subunit, ATPase, 6) (Proteasome 26S subunit, ATPase 6) (Psmc6 protein)	psmc6 fb20g04 wu:fb20g04 wu:fc85c10 DKEY-29M11.4-001	Danio rerio (Zebrafish) (Brachydanio rerio)	389		anatomical structure morphogenesis [GO:0009653]; ERAD pathway [GO:0036503]; positive regulation of RNA polymerase II transcription preinitiation complex assembly [GO:0045899]; proteasome-mediated ubiquitin-dependent protein catabolic process [GO:0043161]	cytosolic proteasome complex [GO:0031597]; proteasome regulatory particle, base subcomplex [GO:0008540]	ATP binding [GO:0005524]; ATP hydrolysis activity [GO:0016887]; peptidase activity [GO:0008233]; proteasome-activating activity [GO:0036402]
tr|Q6IQP5|Q6IQP5_DANRE	17740000	3	6.57342e-05	2611000	2	1.18572e-05	0.147182	G8IHU0_DANRE	G8IHU0	unreviewed	G8IHU0_DANRE	Laminin alpha 2 chain short splice variant (Laminin subunit alpha-2 precursor)	lama2 Lama2	Danio rerio (Zebrafish) (Brachydanio rerio)	3078		cell adhesion [GO:0007155]; muscle attachment [GO:0016203]; muscle organ development [GO:0007517]; myelination in peripheral nervous system [GO:0022011]; regulation of cell adhesion [GO:0030155]; regulation of cell migration [GO:0030334]; regulation of embryonic development [GO:0045995]; skeletal muscle organ development [GO:0060538]	basement membrane [GO:0005604]; extracellular region [GO:0005576]	signaling receptor binding [GO:0005102]		Secreted, extracellular space, extracellular matrix, basement membrane {ECO:0000256|ARBA:ARBA00004302}.		SIGNAL 1..18; /evidence="ECO:0000256|SAM:SignalP"
sp|Q6AZA0|THIL_DANRE	17699000	5	6.55823e-05	29340000	5	0.00013324	1.65772	MOESA_DANRE	Q66I42	reviewed	MOESA_DANRE	Moesin a (Membrane-organizing extension spike protein) (Moesin 1)	msna rdx	Danio rerio (Zebrafish) (Brachydanio rerio)	579	FUNCTION: Positively regulates endothelial adherens junction formation and stabilization (PubMed:20736288). Is thereby required for intersegmental vessel luminal membrane formation and stabilization during tubulogenesis in the early stages of development, independent of blood flow dynamics (PubMed:20736288). {ECO:0000269|PubMed:20736288}.	blood vessel lumenization [GO:0072554]; endoderm development [GO:0007492]; positive regulation of early endosome to late endosome transport [GO:2000643]; positive regulation of protein localization to early endosome [GO:1902966]; regulation of cell shape [GO:0008360]; regulation of organelle assembly [GO:1902115]	adherens junction [GO:0005912]; apical part of cell [GO:0045177]; cytoskeleton [GO:0005856]; filopodium [GO:0030175]; microvillus [GO:0005902]; plasma membrane [GO:0005886]	actin binding [GO:0003779]; cell adhesion molecule binding [GO:0050839]		Cell membrane {ECO:0000269|PubMed:20736288}; Peripheral membrane protein {ECO:0000305}. Cell junction {ECO:0000269|PubMed:20736288}.
sp|Q6PC69|RL10A_DANRE	17610000	4	6.52525e-05	68953000	8	0.000313132	3.91556	A0A0R4IJ49_DANRE	A0A0R4IJ49	unreviewed	A0A0R4IJ49_DANRE	Small ribosomal subunit protein eS19 (40S ribosomal protein S19)	rps19	Danio rerio (Zebrafish) (Brachydanio rerio)	152		brain segmentation [GO:0035284]; chordate embryonic development [GO:0043009]; erythrocyte development [GO:0048821]; erythrocyte differentiation [GO:0030218]; hemoglobin biosynthetic process [GO:0042541]; intrinsic apoptotic signaling pathway by p53 class mediator [GO:0072332]; regulation of erythrocyte differentiation [GO:0045646]; regulation of innate immune response [GO:0045088]; ribosomal smal…	cytosolic small ribosomal subunit [GO:0022627]; ribosome [GO:0005840]	RNA binding [GO:0003723]; structural constituent of ribosome [GO:0003735]
tr|Q6DFZ8|Q6DFZ8_DANRE	17433500	2	6.45985e-05	7855000	2	3.56715e-05	0.450569	Q5U3M8_DANRE	Q5U3M8	unreviewed	Q5U3M8_DANRE	Glutathione S-transferase omega (GSTO) (EC 1.20.4.2) (EC 1.8.5.1) (EC 2.5.1.18) (Glutathione-dependent dehydroascorbate reductase) (Monomethylarsonic acid reductase)	gsto2 zgc:101897	Danio rerio (Zebrafish) (Brachydanio rerio)	240	FUNCTION: Exhibits glutathione-dependent thiol transferase activity. Has high dehydroascorbate reductase activity and may contribute to the recycling of ascorbic acid. Participates in the biotransformation of inorganic arsenic and reduces monomethylarsonic acid (MMA). {ECO:0000256|RuleBase:RU368071}.	glutathione metabolic process [GO:0006749]	cytoplasm [GO:0005737]	glutathione dehydrogenase (ascorbate) activity [GO:0045174]; glutathione transferase activity [GO:0004364]; methylarsonate reductase activity [GO:0050610]
tr|Q6PBI0|Q6PBI0_DANRE	17380000	4	6.44003e-05	5766000	3	2.61848e-05	0.331761	Q6PUQ3_DANRE	Q6PUQ3	unreviewed	Q6PUQ3_DANRE	Actin-related protein 3	actr3	Danio rerio (Zebrafish) (Brachydanio rerio)	418			cell projection [GO:0042995]; cytoskeleton [GO:0005856]; nucleus [GO:0005634]	actin binding [GO:0003779]
sp|P61485|RL36A_DANRE	17329000	4	6.42113e-05	5610000	2	2.54764e-05	0.323735	Q6NYR4_DANRE	Q6NYR4	unreviewed	Q6NYR4_DANRE	Heat shock cognate 71 kDa protein (EC 3.6.4.10) (Heat shock protein 8)	hspa8 hsc70 wu:fb01g06 wu:fi48b06	Danio rerio (Zebrafish) (Brachydanio rerio)	649				ATP binding [GO:0005524]; ATP-dependent protein folding chaperone [GO:0140662]
tr|A0A8M2B5E8|A0A8M2B5E8_DANRE	17200000	1	6.37333e-05				0	F1QU35_DANRE	F1QU35	unreviewed	F1QU35_DANRE	26S proteasome non-ATPase regulatory subunit 5	psmd5 im:7137623 zgc:110116	Danio rerio (Zebrafish) (Brachydanio rerio)	505		proteasome assembly [GO:0043248]	proteasome complex [GO:0000502]
tr|A0A8M9NZ14|A0A8M9NZ14_DANRE	17159000	7	6.35814e-05	3897500	4	1.76995e-05	0.22714	Q6P980_DANRE	Q6P980	unreviewed	Q6P980_DANRE	Superoxide dismutase (EC 1.15.1.1)	sod2 cb463 wu:fj33b01 zgc:73051	Danio rerio (Zebrafish) (Brachydanio rerio)	224	FUNCTION: Destroys radicals which are normally produced within the cells and which are toxic to biological systems. {ECO:0000256|RuleBase:RU000414}.; FUNCTION: Destroys superoxide anion radicals which are normally produced within the cells and which are toxic to biological systems. {ECO:0000256|ARBA:ARBA00002170}.	innate immune response [GO:0045087]; neutrophil homeostasis [GO:0001780]; removal of superoxide radicals [GO:0019430]; response to cadmium ion [GO:0046686]; response to methylmercury [GO:0051597]	mitochondrial matrix [GO:0005759]; mitochondrion [GO:0005739]	manganese ion binding [GO:0030145]; superoxide dismutase activity [GO:0004784]		Mitochondrion matrix {ECO:0000256|ARBA:ARBA00004305}.
tr|B3DFP9|B3DFP9_DANRE	16932000	3	6.27402e-05	76690000	7	0.000348268	4.52929	Q2LEK1_DANRE	Q2LEK1	unreviewed	Q2LEK1_DANRE	Cytoplasmic dynein 1 heavy chain 1 (Dynein cytoplasmic 1 heavy chain 1)	dync1h1 fk70a07 wu:fk70a07	Danio rerio (Zebrafish) (Brachydanio rerio)	4643		camera-type eye photoreceptor cell differentiation [GO:0060219]; central nervous system myelination [GO:0022010]; microtubule-based movement [GO:0007018]; myelination [GO:0042552]; regulation of cell activation [GO:0050865]; regulation of microtubule cytoskeleton organization [GO:0070507]	cytoplasm [GO:0005737]; dynein complex [GO:0030286]; microtubule [GO:0005874]	ATP binding [GO:0005524]; ATP hydrolysis activity [GO:0016887]; dynein intermediate chain binding [GO:0045505]; dynein light intermediate chain binding [GO:0051959]; minus-end-directed microtubule motor activity [GO:0008569]		Cytoplasm, cytoskeleton {ECO:0000256|ARBA:ARBA00004245}.
tr|A0A8M9PX41|A0A8M9PX41_DANRE	16890000	3	6.25846e-05	5882000	3	2.67116e-05	0.348253	Q7ZUG6_DANRE	Q7ZUG6	unreviewed	Q7ZUG6_DANRE	Large ribosomal subunit protein eL30 (60S ribosomal protein L30)	rpl30 fa93d05 wu:fa93d05 zgc:56640 zgc:77683	Danio rerio (Zebrafish) (Brachydanio rerio)	117			cytosolic large ribosomal subunit [GO:0022625]	RNA binding [GO:0003723]; structural constituent of ribosome [GO:0003735]
tr|A0A8M9PVN0|A0A8M9PVN0_DANRE	16869000	3	6.25068e-05	1067000	2	4.8455e-06	0.0632521	Q7ZV39_DANRE	Q7ZV39	unreviewed	Q7ZV39_DANRE	Voltage-dependent anion-selective channel protein 3	zgc:56235	Danio rerio (Zebrafish) (Brachydanio rerio)	281	FUNCTION: Forms a channel through the mitochondrial outer membrane that allows diffusion of small hydrophilic molecules. Involved in male fertility and sperm mitochondrial sheath formation. {ECO:0000256|ARBA:ARBA00045167}.		mitochondrial outer membrane [GO:0005741]; pore complex [GO:0046930]	porin activity [GO:0015288]; voltage-gated monoatomic anion channel activity [GO:0008308]		Mitochondrion outer membrane {ECO:0000256|ARBA:ARBA00004294}.
tr|F6P873|F6P873_DANRE	16860000	2	6.24735e-05	2775000	2	1.26019e-05	0.164591	Q803U8_DANRE	Q803U8	unreviewed	Q803U8_DANRE	Serine/arginine-rich splicing factor 11 (Splicing factor, arginine/serine-rich 11)	srsf11 sfrs11 wu:fb37g02 zgc:55515	Danio rerio (Zebrafish) (Brachydanio rerio)	461		RNA splicing [GO:0008380]	nucleoplasm [GO:0005654]	RNA binding [GO:0003723]
tr|B0UYN4|B0UYN4_DANRE	16643000	3	6.16694e-05	16624000	3	7.54936e-05	0.998858	A0A8M2BCB6_DANRE	A0A8M2BCB6	unreviewed	A0A8M2BCB6_DANRE	Apoptosis-inducing factor 1, mitochondrial isoform X1	aifm1 AIF pdcd8 zgc:91994	Danio rerio (Zebrafish) (Brachydanio rerio)	748		apoptotic process [GO:0006915]; mitochondrial respiratory chain complex assembly [GO:0033108]	cytoplasm [GO:0005737]; mitochondrion [GO:0005739]	FAD binding [GO:0071949]; NAD(P)H oxidase H2O2-forming activity [GO:0016174]; protein dimerization activity [GO:0046983]		Mitochondrion {ECO:0000256|ARBA:ARBA00004173}.
tr|Q6DRM3|Q6DRM3_DANRE	16620000	5	6.15842e-05	52093000	7	0.000236567	3.13436	E7EZ94_DANRE	E7EZ94	unreviewed	E7EZ94_DANRE	glutathione transferase (EC 2.5.1.18)	gstt1a cb870 gstt1	Danio rerio (Zebrafish) (Brachydanio rerio)	242		glutathione metabolic process [GO:0006749]	cytoplasm [GO:0005737]	glutathione transferase activity [GO:0004364]		Cytoplasm {ECO:0000256|ARBA:ARBA00004496}.
tr|Q5RKM2|Q5RKM2_DANRE	16572000	6	6.14063e-05	17039000	9	7.73782e-05	1.02818	Q6NYA1_DANRE	Q6NYA1	unreviewed	Q6NYA1_DANRE	Heterogeneous nuclear ribonucleoprotein A/Bb (Zgc:77052)	hnrnpabb fd36h02 sqd-likeB wu:fd36h02 zgc:77052	Danio rerio (Zebrafish) (Brachydanio rerio)	309		positive regulation of macromolecule biosynthetic process [GO:0010557]; regulation of gene expression [GO:0010468]; regulation of RNA metabolic process [GO:0051252]	chromatin [GO:0000785]; cytoplasm [GO:0005737]; nucleoplasm [GO:0005654]; ribonucleoprotein complex [GO:1990904]	RNA binding [GO:0003723]		Cytoplasm {ECO:0000256|ARBA:ARBA00004496}. Nucleus {ECO:0000256|ARBA:ARBA00004123}.
tr|Q802V0|Q802V0_DANRE	16540000	4	6.12877e-05	2070000	1	9.40037e-06	0.125151	A0A8M1N8U6_DANRE	A0A8M1N8U6	unreviewed	A0A8M1N8U6_DANRE	Suppressor of tumorigenicity 14 protein homolog (EC 3.4.21.109) (Serine protease 14)	st14a mat1a st14 wu:fi41g07 wu:fl72f01 zgc:136950 zgc:152656 zgc:152657	Danio rerio (Zebrafish) (Brachydanio rerio)	834	FUNCTION: Exhibits trypsin-like activity as defined by cleavage of synthetic substrates with Arg or Lys as the P1 site. {ECO:0000256|PIRNR:PIRNR036370}.	cell aggregation [GO:0098743]; cell population proliferation [GO:0008283]; epidermis development [GO:0008544]; morphogenesis of an epithelium [GO:0002009]; protein processing [GO:0016485]	membrane [GO:0016020]	peptidase activity [GO:0008233]; serine-type endopeptidase activity [GO:0004252]		Membrane {ECO:0000256|ARBA:ARBA00004606}; Single-pass type II membrane protein {ECO:0000256|ARBA:ARBA00004606}.	TRANSMEM 43..67; /note="Helical"; /evidence="ECO:0000256|SAM:Phobius"
tr|A0A8M6Z0G5|A0A8M6Z0G5_DANRE	16483000	19	6.10765e-05	7764000	10	3.52582e-05	0.471031	Q68EK6_DANRE	Q68EK6	unreviewed	Q68EK6_DANRE	Matn3a protein (Matrilin 3a) (Matrilin-3a isoform 1 precursor) (Matrilin-3a isoform X1) (Novel protein similar to vertebrate matrilin 3 (MATN3) (Zgc:101120))	matn3a ns:zf-e359 si:dkeyp-50f7.4 zgc:101120 DKEY-23G12.4-001	Danio rerio (Zebrafish) (Brachydanio rerio)	337			collagen-containing extracellular matrix [GO:0062023]; extracellular region [GO:0005576]			Secreted {ECO:0000256|ARBA:ARBA00004613}.		SIGNAL 1..22; /evidence="ECO:0000256|SAM:SignalP"
tr|A0A8M6YUB5|A0A8M6YUB5_DANRE	16350000	11	6.05837e-05	4498000	4	2.04265e-05	0.275107	Q802W6_DANRE	Q802W6	unreviewed	Q802W6_DANRE	Rho GDP-dissociation inhibitor 1 (Rho-GDI alpha)	arhgdia wu:fa96g11 zgc:55554 zgc:77681	Danio rerio (Zebrafish) (Brachydanio rerio)	203	FUNCTION: Controls Rho proteins homeostasis. Regulates the GDP/GTP exchange reaction of the Rho proteins by inhibiting the dissociation of GDP from them, and the subsequent binding of GTP to them. Retains Rho proteins such as CDC42, RAC1 and RHOA in an inactive cytosolic pool, regulating their stability and protecting them from degradation. Actively involved in the recycling and distribution of a…	nervous system development [GO:0007399]; Rho protein signal transduction [GO:0007266]; small GTPase-mediated signal transduction [GO:0007264]	cytosol [GO:0005829]; membrane [GO:0016020]	Rho GDP-dissociation inhibitor activity [GO:0005094]		Cytoplasm {ECO:0000256|ARBA:ARBA00004496}.
tr|Q7T368|Q7T368_DANRE	16310000	4	6.04355e-05	7239000	3	3.2874e-05	0.443838	Q6IQQ0_DANRE	Q6IQQ0	unreviewed	Q6IQQ0_DANRE	60S ribosomal protein L21	rpl21 wu:fb13h07 wu:fc74e02 zgc:86669	Danio rerio (Zebrafish) (Brachydanio rerio)	160		translation [GO:0006412]	cytosolic large ribosomal subunit [GO:0022625]	structural constituent of ribosome [GO:0003735]
tr|Q5EB15|Q5EB15_DANRE	16250000	2	6.02131e-05				0	A2AWE1_DANRE	A2AWE1	unreviewed	A2AWE1_DANRE	thioredoxin-dependent peroxiredoxin (EC 1.11.1.24)	prdx1 hm:zehl0637 NKEF-A zgc:110343	Danio rerio (Zebrafish) (Brachydanio rerio)	199	FUNCTION: Thiol-specific peroxidase that catalyzes the reduction of hydrogen peroxide and organic hydroperoxides to water and alcohols, respectively. {ECO:0000256|PIRNR:PIRNR000239}.	cell redox homeostasis [GO:0045454]; hydrogen peroxide catabolic process [GO:0042744]; leukocyte activation [GO:0045321]; removal of superoxide radicals [GO:0019430]; response to oxidative stress [GO:0006979]	cytosol [GO:0005829]; protein-containing complex [GO:0032991]	thioredoxin peroxidase activity [GO:0008379]
tr|A0JMJ1|A0JMJ1_DANRE	16140000	3	5.98056e-05	18521000	7	8.41083e-05	1.14752	E9QB46_DANRE	E9QB46	unreviewed	E9QB46_DANRE	Methanethiol oxidase (MTO) (EC 1.8.3.4) (Selenium-binding protein 1)	selenbp1 MTO zgc:65844	Danio rerio (Zebrafish) (Brachydanio rerio)	473	FUNCTION: Catalyzes the oxidation of methanethiol, an organosulfur compound known to be produced in substantial amounts by gut bacteria. Selenium-binding protein which may be involved in the sensing of reactive xenobiotics in the cytoplasm. May be involved in intra-Golgi protein transport. {ECO:0000256|RuleBase:RU369071}.	protein transport [GO:0015031]	cytosol [GO:0005829]; membrane [GO:0016020]; nucleus [GO:0005634]	methanethiol oxidase activity [GO:0018549]; selenium binding [GO:0008430]		Nucleus {ECO:0000256|RuleBase:RU369071}. Cytoplasm, cytosol {ECO:0000256|RuleBase:RU369071}. Membrane {ECO:0000256|RuleBase:RU369071}; Peripheral membrane protein {ECO:0000256|RuleBase:RU369071}. Note=May associate with Golgi membrane. May associate with the membrane of autophagosomes. {ECO:0000256|RuleBase:RU369071}.
tr|Q6NYR4|Q6NYR4_DANRE	15865000	4	5.87866e-05	6560000	2	2.97905e-05	0.413489	A0A8M6YTT3_DANRE	A0A8M6YTT3	unreviewed	A0A8M6YTT3_DANRE	Calpain-3 (EC 3.4.22.54)	capn3a capn3 zgc:92687	Danio rerio (Zebrafish) (Brachydanio rerio)	721	FUNCTION: Calcium-regulated non-lysosomal thiol-protease. {ECO:0000256|RuleBase:RU367132}.	negative regulation of apoptotic process [GO:0043066]; proteolysis [GO:0006508]	cytoplasm [GO:0005737]	calcium ion binding [GO:0005509]; calcium-dependent cysteine-type endopeptidase activity [GO:0004198]		Cytoplasm {ECO:0000256|RuleBase:RU367132}.
tr|A3KMH5|A3KMH5_DANRE	15798000	8	5.85383e-05	12317000	7	5.59345e-05	0.779656	IF4A3_DANRE	Q7ZVA6	reviewed	IF4A3_DANRE	Eukaryotic initiation factor 4A-III (eIF-4A-III) (eIF4A-III) (EC 3.6.4.13) (ATP-dependent RNA helicase DDX48) (ATP-dependent RNA helicase eIF4A-3) (DEAD box protein 48) (Eukaryotic translation initiation factor 4A isoform 3)	eif4a3 ddx48	Danio rerio (Zebrafish) (Brachydanio rerio)	406	FUNCTION: ATP-dependent RNA helicase. Involved in pre-mRNA splicing as component of the spliceosome. Core component of the splicing-dependent multiprotein exon junction complex (EJC) deposited at splice junctions on mRNAs. The EJC is a dynamic structure consisting of core proteins and several peripheral nuclear and cytoplasmic associated factors that join the complex only transiently either durin…	dorsal/ventral axis specification [GO:0009950]; mRNA splicing, via spliceosome [GO:0000398]; mRNA transport [GO:0051028]; nuclear-transcribed mRNA catabolic process, nonsense-mediated decay [GO:0000184]; regulation of alternative mRNA splicing, via spliceosome [GO:0000381]; regulation of translation [GO:0006417]	catalytic step 2 spliceosome [GO:0071013]; cytoplasm [GO:0005737]; exon-exon junction complex [GO:0035145]; nuclear speck [GO:0016607]; nucleolus [GO:0005730]; nucleus [GO:0005634]; U2-type catalytic step 1 spliceosome [GO:0071006]	ATP binding [GO:0005524]; ATP hydrolysis activity [GO:0016887]; ATP-dependent H2AZ histone chaperone activity [GO:0140849]; ATP-dependent H3-H4 histone complex chaperone activity [GO:0140665]; chromatin extrusion motor activity [GO:0140584]; cohesin loader activity [GO:0061775]; DNA clamp loader activity [GO:0003689]; mRNA binding [GO:0003729]; RNA helicase activity [GO:0003724]		Nucleus {ECO:0000250|UniProtKB:Q3B8Q2}. Nucleus speckle {ECO:0000250|UniProtKB:P38919}. Cytoplasm {ECO:0000250|UniProtKB:Q3B8Q2}. Note=Nucleocytoplasmic shuttling protein. Travels to the cytoplasm as part of the exon junction complex (EJC) bound to mRNA. {ECO:0000250|UniProtKB:Q3B8Q2}.
tr|Q6P102|Q6P102_DANRE	15770000	3	5.84345e-05	29666000	4	0.00013472	1.88117	Q6NUY9_DANRE	Q6NUY9	unreviewed	Q6NUY9_DANRE	Microtubule-associated protein RP/EB family member 1b (Microtubule-associated protein, RP/EB family, member 1)	mapre1b mapre1 wu:fa01e12 wu:fc23e11 zgc:85755	Danio rerio (Zebrafish) (Brachydanio rerio)	258		cell division [GO:0051301]; protein localization to microtubule [GO:0035372]; regulation of microtubule polymerization or depolymerization [GO:0031110]; spindle assembly [GO:0051225]	centrosome [GO:0005813]; cytoplasmic microtubule [GO:0005881]; microtubule organizing center [GO:0005815]; microtubule plus-end [GO:0035371]; plasma membrane [GO:0005886]; spindle midzone [GO:0051233]; spindle pole [GO:0000922]	microtubule plus-end binding [GO:0051010]		Cytoplasm, cytoskeleton {ECO:0000256|ARBA:ARBA00004245}.
tr|A0A0R4IP01|A0A0R4IP01_DANRE	15677000	8	5.80899e-05	26536000	11	0.000120506	1.69267	A0A8M1RKE0_DANRE	A0A8M1RKE0	unreviewed	A0A8M1RKE0_DANRE	E3 SUMO-protein ligase RanBP2 isoform X2	ranbp2	Danio rerio (Zebrafish) (Brachydanio rerio)	2958		apical protein localization [GO:0045176]; cell projection assembly [GO:0030031]; NLS-bearing protein import into nucleus [GO:0006607]; protein folding [GO:0006457]	annulate lamellae [GO:0005642]; cytoplasm [GO:0005737]; nuclear pore [GO:0005643]	ligase activity [GO:0016874]; metal ion binding [GO:0046872]; peptidyl-prolyl cis-trans isomerase activity [GO:0003755]; SUMO ligase activity [GO:0061665]
tr|E7F8J2|E7F8J2_DANRE	15640000	2	5.79528e-05	9140000	2	4.15069e-05	0.584399	MYLK3_DANRE	A8C984	reviewed	MYLK3_DANRE	Myosin light chain kinase 3 (EC 2.7.11.18) (Cardiac-MyBP-C-associated Ca/CaM kinase) (Cardiac-MLCK)	mylk3 mlck	Danio rerio (Zebrafish) (Brachydanio rerio)	715	FUNCTION: Kinase that phosphorylates MYL2 in vitro (By similarity). Increases cardiomyocyte contractility (By similarity). Required for sarcomere formation in the developing heart. {ECO:0000250, ECO:0000269|PubMed:17885681}.	cardiac myofibril assembly [GO:0055003]; heart morphogenesis [GO:0003007]; sarcomere organization [GO:0045214]; sarcomerogenesis [GO:0048769]; signal transduction [GO:0007165]; ventricular cardiac myofibril assembly [GO:0055005]	cytoplasm [GO:0005737]	ATP binding [GO:0005524]; myosin light chain kinase activity [GO:0004687]		Cytoplasm {ECO:0000250}.
tr|A0AB32TXT2|A0AB32TXT2_DANRE	15537000	3	5.75712e-05	5950000	1	2.70204e-05	0.382957	A7MCL7_DANRE	A7MCL7	unreviewed	A7MCL7_DANRE	Cystatin 14a, tandem duplicate 2 (MGC174082 protein)	cst14a.2 cst14a MGC174082 zgc:56530	Danio rerio (Zebrafish) (Brachydanio rerio)	100			cytosol [GO:0005829]	cysteine-type endopeptidase inhibitor activity [GO:0004869]		Cytoplasm {ECO:0000256|ARBA:ARBA00004496}.
tr|Q6DHU3|Q6DHU3_DANRE	15502000	5	5.74415e-05	19742000	5	8.96532e-05	1.27351	CTNB1_DANRE	F1QGH7	reviewed	CTNB1_DANRE	Catenin beta-1 (Beta-catenin)	ctnnb1	Danio rerio (Zebrafish) (Brachydanio rerio)	780	FUNCTION: Key downstream component of the canonical Wnt signaling pathway (By similarity). In the absence of Wnt, forms a complex with axin1, axin2, apc, csnk1a1 and gsk3b that promotes phosphorylation on N-terminal Ser and Thr residues and ubiquitination of ctnnb1 and its subsequent degradation by the proteasome (By similarity). In the presence of Wnt ligand, ctnnb1 is not ubiquitinated and accu…	canonical Wnt signaling pathway [GO:0060070]; cell adhesion [GO:0007155]; cell-cell adhesion [GO:0098609]; convergent extension [GO:0060026]; determination of dorsal/ventral asymmetry [GO:0048262]; dorsal/ventral pattern formation [GO:0009953]; ectoderm development [GO:0007398]; embryonic axis specification [GO:0000578]; glomerular filtration [GO:0003094]; liver development [GO:0001889]; positive…	adherens junction [GO:0005912]; catenin complex [GO:0016342]; cell cortex [GO:0005938]; cytoplasm [GO:0005737]; intercalated disc [GO:0014704]; membrane [GO:0016020]; microvillus [GO:0005902]; nucleus [GO:0005634]; plasma membrane [GO:0005886]; zonula adherens [GO:0005915]	alpha-catenin binding [GO:0045294]; cadherin binding [GO:0045296]; nuclear receptor binding [GO:0016922]; protein phosphatase binding [GO:0019903]; transcription coactivator activity [GO:0003713]		Cytoplasm {ECO:0000269|PubMed:10456847}. Nucleus {ECO:0000269|PubMed:15494018, ECO:0000269|PubMed:25371059, ECO:0000269|PubMed:26938059, ECO:0000269|PubMed:30467143}. Cell membrane {ECO:0000269|PubMed:15494018, ECO:0000269|PubMed:25371059, ECO:0000269|PubMed:26938059, ECO:0000269|PubMed:30361324, ECO:0000269|PubMed:30467143}. Cell junction {ECO:0000269|PubMed:10456847}. Cell junction, adherens ju…
tr|A0A0R4IQM9|A0A0R4IQM9_DANRE	15477000	6	5.73489e-05	22253000	8	0.000101056	1.43781	Q9DGI4_DANRE	Q9DGI4	unreviewed	Q9DGI4_DANRE	Sodium/potassium-transporting ATPase subunit beta	atp1b3b cb714 fb13c07 wu:fb13c07	Danio rerio (Zebrafish) (Brachydanio rerio)	275	FUNCTION: This is the non-catalytic component of the active enzyme, which catalyzes the hydrolysis of ATP coupled with the exchange of Na(+) and K(+) ions across the plasma membrane. {ECO:0000256|RuleBase:RU362099}.	intracellular potassium ion homeostasis [GO:0030007]; intracellular sodium ion homeostasis [GO:0006883]; potassium ion import across plasma membrane [GO:1990573]; sodium ion export across plasma membrane [GO:0036376]	sodium:potassium-exchanging ATPase complex [GO:0005890]	ATPase activator activity [GO:0001671]		Cell membrane {ECO:0000256|ARBA:ARBA00004401}; Single-pass type II membrane protein {ECO:0000256|ARBA:ARBA00004401}. Membrane {ECO:0000256|RuleBase:RU362099}.	TRANSMEM 35..61; /note="Helical"; /evidence="ECO:0000256|RuleBase:RU362099"
tr|Q6PE26|Q6PE26_DANRE	15300000	2	5.6693e-05	35304000	8	0.000160324	2.30745	Q9DGL2_DANRE	Q9DGL2	unreviewed	Q9DGL2_DANRE	Sodium/potassium-transporting ATPase subunit beta	atp1b2a atp1b2 cb711 wu:fc09e11 zgc:86580	Danio rerio (Zebrafish) (Brachydanio rerio)	285	FUNCTION: This is the non-catalytic component of the active enzyme, which catalyzes the hydrolysis of ATP coupled with the exchange of Na(+) and K(+) ions across the plasma membrane. {ECO:0000256|RuleBase:RU362099}.	intracellular potassium ion homeostasis [GO:0030007]; intracellular sodium ion homeostasis [GO:0006883]; potassium ion import across plasma membrane [GO:1990573]; sodium ion export across plasma membrane [GO:0036376]	sodium:potassium-exchanging ATPase complex [GO:0005890]	ATPase activator activity [GO:0001671]		Cell membrane {ECO:0000256|ARBA:ARBA00004401}; Single-pass type II membrane protein {ECO:0000256|ARBA:ARBA00004401}. Membrane {ECO:0000256|RuleBase:RU362099}.	TRANSMEM 35..62; /note="Helical"; /evidence="ECO:0000256|RuleBase:RU362099"
tr|A2CG95|A2CG95_DANRE	15258000	6	5.65374e-05	12877000	4	5.84776e-05	0.843951	A0A0R4IJT8_DANRE	A0A0R4IJT8	unreviewed	A0A0R4IJT8_DANRE	T-complex protein 1 subunit theta (CCT-theta)	cct8 fa22h09 wu:fa22h09 zgc:56059	Danio rerio (Zebrafish) (Brachydanio rerio)	558		behavioral response to nicotine [GO:0035095]; protein folding [GO:0006457]	chaperonin-containing T-complex [GO:0005832]	ATP binding [GO:0005524]; ATP hydrolysis activity [GO:0016887]; ATP-dependent protein folding chaperone [GO:0140662]; unfolded protein binding [GO:0051082]		Cytoplasm {ECO:0000256|ARBA:ARBA00004496}.
tr|A0A8M1PDD1|A0A8M1PDD1_DANRE	14868000	6	5.50923e-05	13900000	5	6.31233e-05	0.934894	Q6NX86_DANRE	Q6NX86	unreviewed	Q6NX86_DANRE	High mobility group box 1a (High mobility group protein B1a) (High-mobility group box 1)	hmgb1a HMGB1 hmgb1 ik:tdsubc_1a5 tdsubc_1a5 wu:fb23c02 xx:tdsubc_1a5 zgc:56110 zgc:77104	Danio rerio (Zebrafish) (Brachydanio rerio)	205		axon regeneration [GO:0031103]; forebrain development [GO:0030900]; regeneration [GO:0031099]; regulation of transcription by RNA polymerase II [GO:0006357]; response to cold [GO:0009409]	chromosome [GO:0005694]; nucleus [GO:0005634]; plasma membrane [GO:0005886]	DNA binding, bending [GO:0008301]		Chromosome {ECO:0000256|ARBA:ARBA00004286}. Nucleus {ECO:0000256|ARBA:ARBA00004123}.
tr|Q75ZI3|Q75ZI3_DANRE	14845000	6	5.5007e-05	13335000	7	6.05575e-05	0.898282	COR1C_DANRE	B0R0D7	reviewed	COR1C_DANRE	Coronin-1C-A	coro1ca	Danio rerio (Zebrafish) (Brachydanio rerio)	474	FUNCTION: Plays a role in directed cell migration by regulating the activation and subcellular location of RAC1 (Probable). Increases the presence of activated RAC1 at the leading edge of migrating cells. Required for normal organization of the cytoskeleton, including the actin cytoskeleton, microtubules and the vimentin intermediate filaments. Plays a role in endoplasmic reticulum-associated end…	actin filament organization [GO:0007015]; endosomal transport [GO:0016197]; endosome fission [GO:0140285]; endosome membrane tubulation [GO:0097750]; membrane fission [GO:0090148]; neural crest cell migration [GO:0001755]	cell cortex [GO:0005938]; cytoskeleton [GO:0005856]; endosome membrane [GO:0010008]; lamellipodium [GO:0030027]; ruffle membrane [GO:0032587]	actin filament binding [GO:0051015]		Cell membrane {ECO:0000250|UniProtKB:Q9WUM4}; Peripheral membrane protein {ECO:0000250|UniProtKB:Q9WUM4}; Cytoplasmic side {ECO:0000250|UniProtKB:Q9WUM4}. Cell projection, lamellipodium {ECO:0000250|UniProtKB:Q9WUM4}. Cell projection, ruffle membrane {ECO:0000250|UniProtKB:Q9WUM4}. Cytoplasm, cytoskeleton {ECO:0000250|UniProtKB:Q9WUM4}. Cytoplasm, cell cortex {ECO:0000250|UniProtKB:Q9WUM4}. Endos…
tr|Q6IMW6|Q6IMW6_DANRE	14835000	6	5.497e-05	15947000	6	7.24192e-05	1.07496	A0A8M3AKL3_DANRE	A0A8M3AKL3	unreviewed	A0A8M3AKL3_DANRE	Heterogeneous nuclear ribonucleoprotein Q isoform X1	syncrip nsap1 wu:fe02c03 wu:fe47h09	Danio rerio (Zebrafish) (Brachydanio rerio)	569		CRD-mediated mRNA stabilization [GO:0070934]	CRD-mediated mRNA stability complex [GO:0070937]; cytoplasm [GO:0005737]; nucleus [GO:0005634]; ribonucleoprotein complex [GO:1990904]	mRNA 5'-UTR binding [GO:0048027]		Cytoplasm {ECO:0000256|ARBA:ARBA00004496}.
tr|Q08CQ0|Q08CQ0_DANRE	14622000	6	5.41807e-05	16592000	7	7.53483e-05	1.13473	Q7ZU46_DANRE	Q7ZU46	unreviewed	Q7ZU46_DANRE	Heat shock 70 kDa protein 4a (Heat shock protein 4, like) (Heat shock protein 4a) (Hspa4l protein)	hspa4a hspa4l wu:fc41d05 wu:fi59h02 wu:fj35c08 zgc:55506	Danio rerio (Zebrafish) (Brachydanio rerio)	833		protein folding [GO:0006457]	cytosol [GO:0005829]; nucleus [GO:0005634]	adenyl-nucleotide exchange factor activity [GO:0000774]; ATP binding [GO:0005524]; ATP-dependent protein folding chaperone [GO:0140662]
tr|F1RAG3|F1RAG3_DANRE	14596000	8	5.40844e-05	11966000	8	5.43405e-05	0.819814	A8KB78_DANRE	A8KB78	unreviewed	A8KB78_DANRE	Small ribosomal subunit protein uS12 (40S ribosomal protein S23)	rps23 zgc:171710	Danio rerio (Zebrafish) (Brachydanio rerio)	143		translation [GO:0006412]	cytosolic small ribosomal subunit [GO:0022627]; ribosome [GO:0005840]	structural constituent of ribosome [GO:0003735]
sp|Q7ZWJ7|RL34_DANRE	14560000	3	5.3951e-05	48720000	4	0.000221249	3.34615	G3P2_DANRE	Q5MJ86	reviewed	G3P2_DANRE	Glyceraldehyde-3-phosphate dehydrogenase 2 (EC 1.2.1.12)	gapdh-2 gapdh zgc:76908	Danio rerio (Zebrafish) (Brachydanio rerio)	335	FUNCTION: Glyceraldehyde-3-phosphate dehydrogenase is a key enzyme in glycolysis that catalyzes the first step of the pathway by converting D-glyceraldehyde 3-phosphate (G3P) into 3-phospho-D-glyceroyl phosphate. {ECO:0000250}.	glucose metabolic process [GO:0006006]; glycolytic process [GO:0006096]	cytosol [GO:0005829]	glyceraldehyde-3-phosphate dehydrogenase (NAD+) (phosphorylating) activity [GO:0004365]; NAD binding [GO:0051287]; NADP binding [GO:0050661]		Cytoplasm {ECO:0000250|UniProtKB:Q64467}.
tr|E7FCU0|E7FCU0_DANRE	14541000	3	5.38806e-05	9290000	2	4.21881e-05	0.638883	A0A0R4ICR8_DANRE	A0A0R4ICR8	unreviewed	A0A0R4ICR8_DANRE	Basigin	bsg wu:fb26a05 wu:fo98e12	Danio rerio (Zebrafish) (Brachydanio rerio)	392			basolateral plasma membrane [GO:0016323]; endoplasmic reticulum membrane [GO:0005789]			Basolateral cell membrane {ECO:0000256|ARBA:ARBA00023768}; Single-pass type I membrane protein {ECO:0000256|ARBA:ARBA00023768}. Endoplasmic reticulum membrane {ECO:0000256|ARBA:ARBA00004115}; Single-pass type I membrane protein {ECO:0000256|ARBA:ARBA00004115}.	TRANSMEM 332..353; /note="Helical"; /evidence="ECO:0000256|SAM:Phobius"	SIGNAL 1..21; /evidence="ECO:0000256|SAM:SignalP"
tr|Q568N9|Q568N9_DANRE	14507000	4	5.37546e-05	7364000	3	3.34417e-05	0.507617	A0A8M3B483_DANRE	A0A8M3B483	unreviewed	A0A8M3B483_DANRE	Metalloendopeptidase (EC 3.4.24.-)	c6ast4 zgc:114183	Danio rerio (Zebrafish) (Brachydanio rerio)	263		proteolysis [GO:0006508]		metalloendopeptidase activity [GO:0004222]; zinc ion binding [GO:0008270]				SIGNAL 1..21; /evidence="ECO:0000256|RuleBase:RU361183"
tr|B8A4T6|B8A4T6_DANRE	14501000	4	5.37324e-05	5720000	3	2.59759e-05	0.394456	Q6TNR5_DANRE	Q6TNR5	unreviewed	Q6TNR5_DANRE	Peptidyl-prolyl cis-trans isomerase (PPIase) (EC 5.2.1.8)	ppiaa ppia PPIA-2	Danio rerio (Zebrafish) (Brachydanio rerio)	164	FUNCTION: PPIases accelerate the folding of proteins. It catalyzes the cis-trans isomerization of proline imidic peptide bonds in oligopeptides. {ECO:0000256|RuleBase:RU363019}.	apoptotic process [GO:0006915]; protein folding [GO:0006457]	cytoplasm [GO:0005737]; extracellular region [GO:0005576]; mitochondrion [GO:0005739]; nucleus [GO:0005634]	cyclosporin A binding [GO:0016018]; peptidyl-prolyl cis-trans isomerase activity [GO:0003755]; RNA polymerase II CTD heptapeptide repeat P3 isomerase activity [GO:0140839]; RNA polymerase II CTD heptapeptide repeat P6 isomerase activity [GO:0140840]
tr|Q9DDT0|Q9DDT0_DANRE	14483000	2	5.36657e-05	8580000	1	3.89639e-05	0.592419	A0A8M2BFL1_DANRE	A0A8M2BFL1	unreviewed	A0A8M2BFL1_DANRE	Retinoblastoma-binding protein 5 isoform X1	rbbp5 zgc:56078 zgc:85864	Danio rerio (Zebrafish) (Brachydanio rerio)	535			protein-containing complex [GO:0032991]; Set1C/COMPASS complex [GO:0048188]			Nucleus {ECO:0000256|ARBA:ARBA00004123}.
tr|A0A8M3B483|A0A8M3B483_DANRE	14430000	4	5.34693e-05	10720000	3	4.86821e-05	0.742897	Q7ZU48_DANRE	Q7ZU48	unreviewed	Q7ZU48_DANRE	Heterogeneous nuclear ribonucleoprotein A0,-like (Hnrpa0l protein)	hnrnpa0l fb38a07 hnrpa0l wu:fb38a07 wu:fb82e07	Danio rerio (Zebrafish) (Brachydanio rerio)	302		mRNA splicing, via spliceosome [GO:0000398]	catalytic step 2 spliceosome [GO:0071013]	mRNA 3'-UTR binding [GO:0003730]
tr|A4FVM2|A4FVM2_DANRE	14420000	2	5.34322e-05	263000	1	1.19435e-06	0.0182386	Q6DFZ8_DANRE	Q6DFZ8	unreviewed	Q6DFZ8_DANRE	Calpain-2 catalytic subunit (EC 3.4.22.53) (Calcium-activated neutral proteinase 2) (Calpain M-type) (Calpain-2 large subunit) (Millimolar-calpain)	capn2l CH73-80N6.1 wu:fb09d04 wu:fb26a06 gene xx:hac23b03 zgc:112420 zgc:92480	Danio rerio (Zebrafish) (Brachydanio rerio)	700		proteolysis [GO:0006508]	cytoplasm [GO:0005737]	calcium ion binding [GO:0005509]; calcium-dependent cysteine-type endopeptidase activity [GO:0004198]		Cell membrane {ECO:0000256|ARBA:ARBA00004236}. Cytoplasm {ECO:0000256|ARBA:ARBA00004496}.
tr|B8A569|B8A569_DANRE	14360000	2	5.32099e-05	22950000	4	0.000104221	1.59819	Q7ZV07_DANRE	Q7ZV07	unreviewed	Q7ZV07_DANRE	Dolichyl-diphosphooligosaccharide--protein glycosyltransferase subunit 2 (Ribophorin-2)	rpn2 fb95d11 fj62b10 wu:fb61f08 wu:fb74e07 wu:fb95d11 wu:fj41f11 wu:fj62b10	Danio rerio (Zebrafish) (Brachydanio rerio)	630	FUNCTION: Subunit of the oligosaccharyl transferase (OST) complex that catalyzes the initial transfer of a defined glycan (Glc(3)Man(9)GlcNAc(2) in eukaryotes) from the lipid carrier dolichol-pyrophosphate to an asparagine residue within an Asn-X-Ser/Thr consensus motif in nascent polypeptide chains, the first step in protein N-glycosylation. N-glycosylation occurs cotranslationally and the compl…	protein N-linked glycosylation [GO:0006487]	oligosaccharyltransferase complex [GO:0008250]			Endoplasmic reticulum membrane {ECO:0000256|ARBA:ARBA00004477, ECO:0000256|RuleBase:RU366029}; Multi-pass membrane protein {ECO:0000256|ARBA:ARBA00004477, ECO:0000256|RuleBase:RU366029}.	TRANSMEM 543..563; /note="Helical"; /evidence="ECO:0000256|RuleBase:RU366029"; TRANSMEM 575..594; /note="Helical"; /evidence="ECO:0000256|RuleBase:RU366029"; TRANSMEM 600..620; /note="Helical"; /evidence="ECO:0000256|RuleBase:RU366029"	SIGNAL 1..20; /evidence="ECO:0000256|RuleBase:RU366029"
tr|A0A8M2B824|A0A8M2B824_DANRE	14165000	9	5.24873e-05	25843000	9	0.000117359	1.82443	Q6PFT7_DANRE	Q6PFT7	unreviewed	Q6PFT7_DANRE	Coactosin-like 1 (Coactosin-like F-actin-binding protein 1) (Coactosin-like protein) (Cotl1 protein)	cotl1 COTL1 wu:fb08h08 zgc:63983	Danio rerio (Zebrafish) (Brachydanio rerio)	142		regulation of actin filament polymerization [GO:0030833]	cortical actin cytoskeleton [GO:0030864]; site of polarized growth [GO:0030427]	actin filament binding [GO:0051015]
tr|Q9DEU1|Q9DEU1_DANRE	14056000	7	5.20834e-05	9577000	5	4.34915e-05	0.681346	Q6IQI3_DANRE	Q6IQI3	unreviewed	Q6IQI3_DANRE	Prostaglandin E synthase 3 (EC 5.3.99.3) (Cytosolic prostaglandin E2 synthase)	ptges3b fb50a04 wu:fb50a04 zgc:86751	Danio rerio (Zebrafish) (Brachydanio rerio)	158		chaperone-mediated protein complex assembly [GO:0051131]; prostaglandin biosynthetic process [GO:0001516]; protein folding [GO:0006457]; telomerase holoenzyme complex assembly [GO:1905323]; telomere maintenance via telomerase [GO:0007004]	cytosol [GO:0005829]; nucleus [GO:0005634]	Hsp90 protein binding [GO:0051879]; prostaglandin-E synthase activity [GO:0050220]; protein-folding chaperone binding [GO:0051087]		Cytoplasm {ECO:0000256|ARBA:ARBA00004496}.
tr|Q6DH07|Q6DH07_DANRE	14050000	3	5.20612e-05	26127000	6	0.000118649	1.85957	Q7SXA1_DANRE	Q7SXA1	unreviewed	Q7SXA1_DANRE	Ribosomal protein L26 (ATPase H+ transporting V0 subunit e1) (Rpl26 protein)	rpl26 atp6v0e1 hm:zehn2026 wu:fa92f05 zgc:66190	Danio rerio (Zebrafish) (Brachydanio rerio)	145		cytoplasmic translation [GO:0002181]; embryonic retina morphogenesis in camera-type eye [GO:0060059]; optokinetic behavior [GO:0007634]; ribosomal large subunit biogenesis [GO:0042273]	cytosolic large ribosomal subunit [GO:0022625]	RNA binding [GO:0003723]; structural constituent of ribosome [GO:0003735]
tr|Q6P0I2|Q6P0I2_DANRE	13960000	4	5.17277e-05	24648000	5	0.000111933	1.76562	A0A0H2UKW6_DANRE	A0A0H2UKW6	unreviewed	A0A0H2UKW6_DANRE	A kinase (PRKA) anchor protein 8-like (A-kinase anchor protein 8-like)	akap8l wu:fc52f04 wu:fe38d08 wu:fm58f09 zgc:85966	Danio rerio (Zebrafish) (Brachydanio rerio)	645			nuclear lumen [GO:0031981]; nucleus [GO:0005634]	DNA binding [GO:0003677]; metal ion binding [GO:0046872]		Nucleus {ECO:0000256|ARBA:ARBA00004123}.
tr|Q1ECX9|Q1ECX9_DANRE	13953000	6	5.17018e-05	4690000	3	2.12984e-05	0.336128	Q5RKM3_DANRE	Q5RKM3	unreviewed	Q5RKM3_DANRE	Stress-induced-phosphoprotein 1	stip1 fb36h09 fi33b05 im:6911394 wu:fb36h09 wu:fi33b05 zgc:92133	Danio rerio (Zebrafish) (Brachydanio rerio)	542	FUNCTION: Acts as a co-chaperone for HSP90AA1. Mediates the association of the molecular chaperones HSPA8/HSC70 and HSP90. {ECO:0000256|ARBA:ARBA00045590}.		cytoplasm [GO:0005737]			Cytoplasm {ECO:0000256|ARBA:ARBA00004496}.
sp|Q6NX89|IF5A1_DANRE	13910000	3	5.15425e-05	36643000	7	0.000166405	2.63429	Q6P1S3_DANRE	Q6P1S3	unreviewed	Q6P1S3_DANRE	X-prolyl aminopeptidase (Aminopeptidase P) 1, Soluble (Xaa-Pro aminopeptidase 1 (EC 3.4.11.9))	xpnpep1 fa02e02 wu:fa02e02 zgc:56366 zgc:77772	Danio rerio (Zebrafish) (Brachydanio rerio)	620			cytoplasm [GO:0005737]	metalloaminopeptidase activity [GO:0070006]
tr|Q52WY2|Q52WY2_DANRE	13852000	4	5.13275e-05	5860000	4	2.66117e-05	0.423044	X1WFI9_DANRE	X1WFI9	unreviewed	X1WFI9_DANRE	High mobility group box 1b (High mobility group protein B1b)	hmgb1b si:dkey-1m11.1 wu:fa96c07 wu:fb13a05 zgc:165618	Danio rerio (Zebrafish) (Brachydanio rerio)	197		regulation of transcription by RNA polymerase II [GO:0006357]	chromosome [GO:0005694]; nucleus [GO:0005634]	DNA binding, bending [GO:0008301]		Chromosome {ECO:0000256|ARBA:ARBA00004286}. Nucleus {ECO:0000256|ARBA:ARBA00004123}.
tr|A0A8M1PEX4|A0A8M1PEX4_DANRE	13812000	6	5.11793e-05	13741000	5	6.24012e-05	0.99486	A0A8M1N5Q5_DANRE	A0A8M1N5Q5	unreviewed	A0A8M1N5Q5_DANRE	Keratin 92	krt92 si:dkeyp-113d7.5 zgc:109868 zgc:136388	Danio rerio (Zebrafish) (Brachydanio rerio)	430			cytoskeleton [GO:0005856]; intermediate filament [GO:0005882]	structural molecule activity [GO:0005198]
tr|A0A8M1NEQ3|A0A8M1NEQ3_DANRE	13800000	1	5.11349e-05				0	F1QWT9_DANRE	F1QWT9	unreviewed	F1QWT9_DANRE	Storkhead box 2a (Storkhead-box protein 2 isoform X1)	stox2a	Danio rerio (Zebrafish) (Brachydanio rerio)	1059		regulation of transcription by RNA polymerase II [GO:0006357]	cytoplasm [GO:0005737]; nucleus [GO:0005634]	RNA polymerase II transcription regulatory region sequence-specific DNA binding [GO:0000977]
tr|Q7T1B0|Q7T1B0_DANRE	13724000	3	5.08532e-05	26784000	6	0.000121633	1.95162	RS7_DANRE	P62084	reviewed	RS7_DANRE	Small ribosomal subunit protein eS7 (40S ribosomal protein S7)	rps7 zgc:73216	Danio rerio (Zebrafish) (Brachydanio rerio)	194	FUNCTION: Component of the small ribosomal subunit. The ribosome is a large ribonucleoprotein complex responsible for the synthesis of proteins in the cell. Required for rRNA maturation. {ECO:0000250|UniProtKB:P62081}.	chordate embryonic development [GO:0043009]; hemopoiesis [GO:0030097]; regulation of cell cycle [GO:0051726]; ribosomal small subunit biogenesis [GO:0042274]; rRNA processing [GO:0006364]; translation [GO:0006412]	centrosome [GO:0005813]; cytosolic small ribosomal subunit [GO:0022627]; nucleus [GO:0005634]; small-subunit processome [GO:0032040]	structural constituent of ribosome [GO:0003735]		Cytoplasm, cytoskeleton, microtubule organizing center, centrosome {ECO:0000250|UniProtKB:P62081}. Cytoplasm {ECO:0000250|UniProtKB:P62081}. Nucleus {ECO:0000250|UniProtKB:P62081}.
tr|Q6TH48|Q6TH48_DANRE	13701000	5	5.0768e-05	14506000	8	6.58752e-05	1.05875	MRPA_DANRE	Q6PD99	reviewed	MRPA_DANRE	MARCKS-related protein 1-A (MARCKS-like protein 1-A) (MARCKS-like protein 1-B)	marcksl1a marcksl1 marcksl1b	Danio rerio (Zebrafish) (Brachydanio rerio)	213	FUNCTION: Involved in the control of cell movement by regulating actin cytoskeleton homeostasis and filopodium and lamellipodium formation. {ECO:0000250|UniProtKB:P28667}.	actin filament organization [GO:0007015]; blood vessel lumenization [GO:0072554]; cartilage development [GO:0051216]; central nervous system development [GO:0007417]; neural retina development [GO:0003407]	cytoplasm [GO:0005737]; cytoskeleton [GO:0005856]; plasma membrane [GO:0005886]	actin filament binding [GO:0051015]; calmodulin binding [GO:0005516]		Cytoplasm, cytoskeleton {ECO:0000250|UniProtKB:P49006}. Cell membrane {ECO:0000250|UniProtKB:P49006}; Lipid-anchor {ECO:0000250|UniProtKB:P49006}. Note=Associates with the membrane via the insertion of the N-terminal N-myristoyl chain and the partial insertion of the effector domain. {ECO:0000250|UniProtKB:P49006}.
tr|A0A0R4IPE6|A0A0R4IPE6_DANRE	13571000	8	5.02863e-05	5172000	3	2.34873e-05	0.381107	A0A8M3AV68_DANRE	A0A8M3AV68	unreviewed	A0A8M3AV68_DANRE	NSFL1 cofactor p47 (p97 cofactor p47)	nsfl1c hm:zehn2383 wu:fc88f08 zehn2383 zgc:101636	Danio rerio (Zebrafish) (Brachydanio rerio)	371		autophagosome assembly [GO:0000045]; Golgi organization [GO:0007030]; membrane fusion [GO:0061025]; nuclear membrane reassembly [GO:0031468]; proteasome-mediated ubiquitin-dependent protein catabolic process [GO:0043161]	centrosome [GO:0005813]; cytosol [GO:0005829]; Golgi stack [GO:0005795]; nucleus [GO:0005634]	lipid binding [GO:0008289]; ubiquitin binding [GO:0043130]		Cytoplasm, cytoskeleton, microtubule organizing center, centrosome {ECO:0000256|ARBA:ARBA00004300}. Golgi apparatus, Golgi stack {ECO:0000256|ARBA:ARBA00004348}. Nucleus {ECO:0000256|ARBA:ARBA00004123}.
tr|Q1RLR3|Q1RLR3_DANRE	13500000	1	5.00232e-05				0	F1QYK9_DANRE	F1QYK9	unreviewed	F1QYK9_DANRE	Myosin, light chain 9a, regulatory	myl9a	Danio rerio (Zebrafish) (Brachydanio rerio)	174		myofibril assembly [GO:0030239]	cytoplasm [GO:0005737]; myofibril [GO:0030016]; myosin complex [GO:0016459]; stress fiber [GO:0001725]	calcium ion binding [GO:0005509]
tr|Q7SX94|Q7SX94_DANRE	13500000	1	5.00232e-05				0	Q6NV11_DANRE	Q6NV11	unreviewed	Q6NV11_DANRE	High mobility group protein HMG-I/HMG-Y (High mobility group AT-hook protein 1)	hmga1a hmga1 hmgiy wu:fb12b06 wu:fb18f11 wu:fc19f01 wu:fi38b05 zgc:85677	Danio rerio (Zebrafish) (Brachydanio rerio)	101	FUNCTION: HMG-I/Y bind preferentially to the minor groove of A+T rich regions in double-stranded DNA. It is suggested that these proteins could function in nucleosome phasing and in the 3'-end processing of mRNA transcripts. They are also involved in the transcription regulation of genes containing, or in close proximity to A+T-rich regions. {ECO:0000256|ARBA:ARBA00025155}.	positive regulation of macromolecule biosynthetic process [GO:0010557]; regulation of DNA-templated transcription [GO:0006355]; regulation of RNA splicing [GO:0043484]	chromatin [GO:0000785]; nucleus [GO:0005634]	DNA binding [GO:0003677]; transcription coregulator activity [GO:0003712]		Chromosome {ECO:0000256|ARBA:ARBA00004286}. Nucleus {ECO:0000256|ARBA:ARBA00004123}.
tr|Q6IQI3|Q6IQI3_DANRE	13460000	3	4.9875e-05	9426000	2	4.28057e-05	0.700297	F1RA98_DANRE	F1RA98	unreviewed	F1RA98_DANRE	FAU ubiquitin-like and ribosomal protein S30 fusion b	faub im:7142593 zgc:110695	Danio rerio (Zebrafish) (Brachydanio rerio)	133		translation [GO:0006412]	cytosol [GO:0005829]; ribonucleoprotein complex [GO:1990904]; ribosome [GO:0005840]	structural constituent of ribosome [GO:0003735]
tr|Q7ZUM3|Q7ZUM3_DANRE	13112000	11	4.85855e-05	7065000	7	3.20839e-05	0.538819	A0A8M2B8T5_DANRE	A0A8M2B8T5	unreviewed	A0A8M2B8T5_DANRE	Serine and arginine rich splicing factor 6a isoform X1	srsf6a fa12h12 sfrs6a wu:fa12h12 wu:fa13e06 zgc:63770	Danio rerio (Zebrafish) (Brachydanio rerio)	400			cytoplasm [GO:0005737]; nucleus [GO:0005634]; ribonucleoprotein complex [GO:1990904]	mRNA binding [GO:0003729]		Nucleus {ECO:0000256|ARBA:ARBA00004123}.
tr|B0S730|B0S730_DANRE	13000000	2	4.81705e-05	3750000	1	1.70297e-05	0.288462	Q6PBP1_DANRE	Q6PBP1	unreviewed	Q6PBP1_DANRE	Guanine nucleotide-binding protein G(o) subunit alpha	gnao1a gnao1 wu:fq26h05 zgc:73315	Danio rerio (Zebrafish) (Brachydanio rerio)	354	FUNCTION: Guanine nucleotide-binding proteins (G proteins) function as transducers downstream of G protein-coupled receptors (GPCRs) in numerous signaling cascades. The alpha chain contains the guanine nucleotide binding site and alternates between an active, GTP-bound state and an inactive, GDP-bound state. Signaling by an activated GPCR promotes GDP release and GTP binding. The alpha subunit ha…	adenylate cyclase-modulating G protein-coupled receptor signaling pathway [GO:0007188]; G protein-coupled dopamine receptor signaling pathway [GO:0007212]	cytoplasm [GO:0005737]; heterotrimeric G-protein complex [GO:0005834]	corticotropin-releasing hormone receptor 1 binding [GO:0051430]; G protein-coupled serotonin receptor binding [GO:0031821]; G-protein beta/gamma-subunit complex binding [GO:0031683]; GTP binding [GO:0005525]; GTPase activity [GO:0003924]; metal ion binding [GO:0046872]; mu-type opioid receptor binding [GO:0031852]		Cell membrane {ECO:0000256|ARBA:ARBA00004236}. Membrane {ECO:0000256|ARBA:ARBA00004635}; Lipid-anchor {ECO:0000256|ARBA:ARBA00004635}.
tr|A0A8M2BBY4|A0A8M2BBY4_DANRE	12980000	6	4.80964e-05	24891000	5	0.000113036	1.91764	E7F8M1_DANRE	E7F8M1	unreviewed	E7F8M1_DANRE	Beta-crystallin B1 (Crystallin, beta B1,-like 1)	crybb1l1	Danio rerio (Zebrafish) (Brachydanio rerio)	219		lens development in camera-type eye [GO:0002088]; visual perception [GO:0007601]		structural constituent of eye lens [GO:0005212]
tr|Q5TZ27|Q5TZ27_DANRE	12978000	5	4.8089e-05	3500000	2	1.58943e-05	0.269687	Q802C9_DANRE	Q802C9	unreviewed	Q802C9_DANRE	RNA helicase (EC 3.6.4.13)	eif4a1a eif4a1 fb49a04 im:7143023 wu:fb20a10 wu:fb49a04 wu:fc76a02 wu:fc96c01 wu:fd15g03	Danio rerio (Zebrafish) (Brachydanio rerio)	406		cytoplasmic translational initiation [GO:0002183]		ATP binding [GO:0005524]; hydrolase activity [GO:0016787]; RNA helicase activity [GO:0003724]; translation initiation factor activity [GO:0003743]
tr|Q6P696|Q6P696_DANRE	12820000	4	4.75035e-05	2596000	2	1.17891e-05	0.202496	Q503C7_DANRE	Q503C7	unreviewed	Q503C7_DANRE	Alpha-1,4 glucan phosphorylase (EC 2.4.1.1)	pygma im:7150327 zgc:110706	Danio rerio (Zebrafish) (Brachydanio rerio)	842	FUNCTION: Allosteric enzyme that catalyzes the rate-limiting step in glycogen catabolism, the phosphorolytic cleavage of glycogen to produce glucose-1-phosphate, and plays a central role in maintaining cellular and organismal glucose homeostasis. {ECO:0000256|RuleBase:RU000587}.	carbohydrate storage [GO:0052576]; glycogen catabolic process [GO:0005980]; skeletal muscle fiber development [GO:0048741]	cytoplasm [GO:0005737]	glycogen phosphorylase activity [GO:0008184]; maltodextrin phosphorylase activity [GO:0031220]; pyridoxal phosphate binding [GO:0030170]
tr|Q6TGT9|Q6TGT9_DANRE	12810000	2	4.74665e-05	18630000	3	8.46033e-05	1.45433	FA1B1_DANRE	Q4VBT1	reviewed	FA1B1_DANRE	Fatty acid binding protein 1-B.1 (Fatty acid binding protein 1b) (Zf-FABP1b)	fabp1b.1 fabp1b zgc:110431	Danio rerio (Zebrafish) (Brachydanio rerio)	128	FUNCTION: Binds free fatty acids and their coenzyme A derivatives, bilirubin, and some other small molecules in the cytoplasm. May be involved in intracellular lipid transport (By similarity). {ECO:0000250|UniProtKB:P07148}.	fatty acid transport [GO:0015908]; response to lipid [GO:0033993]	cytosol [GO:0005829]; nucleus [GO:0005634]	fatty acid binding [GO:0005504]		Cytoplasm {ECO:0000250|UniProtKB:P07148}.
tr|Q3B750|Q3B750_DANRE	12700000	1	4.70589e-05	30700000	2	0.000139416	2.41732	A0A8M6Z8T4_DANRE	A0A8M6Z8T4	unreviewed	A0A8M6Z8T4_DANRE	Filamin-B isoform X1	flnbl	Danio rerio (Zebrafish) (Brachydanio rerio)	2592		actin cytoskeleton organization [GO:0030036]; nervous system development [GO:0007399]	intracellular non-membrane-bounded organelle [GO:0043232]	actin filament binding [GO:0051015]
tr|A0A8M1PC84|A0A8M1PC84_DANRE	12689000	6	4.70181e-05	16290000	4	7.39768e-05	1.28379	B8JLJ8_DANRE	B8JLJ8	unreviewed	B8JLJ8_DANRE	Heterogeneous nuclear ribonucleoprotein K	hnrpkl wu:fc19f05 wu:fc48a08 wu:fc84b09 wu:fd16g02 zgc:56206	Danio rerio (Zebrafish) (Brachydanio rerio)	431		mRNA processing [GO:0006397]; regulation of mRNA splicing, via spliceosome [GO:0048024]; regulation of transcription by RNA polymerase II [GO:0006357]; RNA splicing [GO:0008380]	cytoplasm [GO:0005737]; nucleoplasm [GO:0005654]; nucleus [GO:0005634]; spliceosomal complex [GO:0005681]	DNA binding [GO:0003677]; mRNA binding [GO:0003729]		Cytoplasm {ECO:0000256|ARBA:ARBA00004496}. Nucleus, nucleoplasm {ECO:0000256|ARBA:ARBA00004642}.
tr|A0A8M2BCK7|A0A8M2BCK7_DANRE	12603000	6	4.66995e-05	13736000	5	6.23785e-05	1.0899	A0A8M1P526_DANRE	A0A8M1P526	unreviewed	A0A8M1P526_DANRE	ATP synthase subunit gamma	atp5f1c atp5c1 wu:fk34c05 zgc:73209	Danio rerio (Zebrafish) (Brachydanio rerio)	293	FUNCTION: Mitochondrial membrane ATP synthase (F(1)F(0) ATP synthase or Complex V) produces ATP from ADP in the presence of a proton gradient across the membrane which is generated by electron transport complexes of the respiratory chain. F-type ATPases consist of two structural domains, F(1) - containing the extramembraneous catalytic core, and F(0) - containing the membrane proton channel, link…	proton motive force-driven ATP synthesis [GO:0015986]	mitochondrial inner membrane [GO:0005743]; proton-transporting ATP synthase complex, catalytic core F(1) [GO:0045261]	proton-transporting ATP synthase activity, rotational mechanism [GO:0046933]		Membrane {ECO:0000256|ARBA:ARBA00004170}; Peripheral membrane protein {ECO:0000256|ARBA:ARBA00004170}.
sp|Q9MIY7|COX2_DANRE	12580000	3	4.66142e-05	16540000	4	7.51121e-05	1.31479	A0A8M1N6Z1_DANRE	A0A8M1N6Z1	unreviewed	A0A8M1N6Z1_DANRE	Uncharacterized protein LOC100003906 isoform 2 precursor	itih3b.2 si:ch211-210k13.1 wu:fj67a04 zgc:112265	Danio rerio (Zebrafish) (Brachydanio rerio)	915								SIGNAL 1..20; /evidence="ECO:0000313|RefSeq:NP_001020335.2"
tr|A0A0R4IRI3|A0A0R4IRI3_DANRE	12568000	5	4.65698e-05	18356000	6	8.3359e-05	1.46053	Q6PBI0_DANRE	Q6PBI0	unreviewed	Q6PBI0_DANRE	Succinate--CoA ligase [ADP-forming] subunit beta, mitochondrial (EC 6.2.1.5) (ATP-specific succinyl-CoA synthetase subunit beta) (A-SCS) (Succinyl-CoA synthetase beta-A chain) (SCS-betaA)	sucla2 SUCLA2 wu:fb18c11 wu:fj38c11 wu:fj90d07 zgc:73397	Danio rerio (Zebrafish) (Brachydanio rerio)	466	FUNCTION: ATP-specific succinyl-CoA synthetase functions in the citric acid cycle (TCA), coupling the hydrolysis of succinyl-CoA to the synthesis of ATP and thus represents the only step of substrate-level phosphorylation in the TCA. The beta subunit provides nucleotide specificity of the enzyme and binds the substrate succinate, while the binding sites for coenzyme A and phosphate are found in t…	succinyl-CoA metabolic process [GO:0006104]; tricarboxylic acid cycle [GO:0006099]	mitochondrion [GO:0005739]; succinate-CoA ligase complex [GO:0042709]	ATP binding [GO:0005524]; magnesium ion binding [GO:0000287]; succinate-CoA ligase (ADP-forming) activity [GO:0004775]		Mitochondrion {ECO:0000256|HAMAP-Rule:MF_03220}.
tr|A0A8M3ANN4|A0A8M3ANN4_DANRE	12532000	4	4.64364e-05	16213000	5	7.36271e-05	1.29373	Q3YAA0_DANRE	Q3YAA0	unreviewed	Q3YAA0_DANRE	Integrin beta	itgb1b cb810 itgb1	Danio rerio (Zebrafish) (Brachydanio rerio)	795		blood vessel development [GO:0001568]; cardiac muscle cell development [GO:0055013]; cell adhesion [GO:0007155]; cell adhesion mediated by integrin [GO:0033627]; cell migration [GO:0016477]; cell migration involved in gastrulation [GO:0042074]; determination of left/right symmetry [GO:0007368]; endothelial cell-matrix adhesion via fibronectin [GO:0090674]; integrin-mediated signaling pathway [GO:…	anchoring junction [GO:0070161]; lamellipodium [GO:0030027]; melanosome [GO:0042470]; ruffle membrane [GO:0032587]			Cell membrane {ECO:0000256|ARBA:ARBA00004251, ECO:0000256|RuleBase:RU000633}; Single-pass type I membrane protein {ECO:0000256|ARBA:ARBA00004251, ECO:0000256|RuleBase:RU000633}.	TRANSMEM 726..748; /note="Helical"; /evidence="ECO:0000256|SAM:Phobius"	SIGNAL 1..17; /evidence="ECO:0000256|SAM:SignalP"
tr|Q6NUT5|Q6NUT5_DANRE	12450000	3	4.61325e-05	8430000	7	3.82827e-05	0.677108	B8A688_DANRE	B8A688	unreviewed	B8A688_DANRE	Si:ch211-198a12.6 (Uncharacterized protein LOC563253)	si:ch211-198a12.6 fa08f12 fb72e11 fb77h12 fc06d05 fe14e05 id:ibd2708 wu:fa08f12 wu:fb72e11 wu:fb77h12 wu:fc06d05 wu:fe14e05	Danio rerio (Zebrafish) (Brachydanio rerio)	524		regulation of transcription by RNA polymerase II [GO:0006357]	nucleus [GO:0005634]	DNA-binding transcription factor activity, RNA polymerase II-specific [GO:0000981]; metal ion binding [GO:0046872]; RNA polymerase II transcription regulatory region sequence-specific DNA binding [GO:0000977]		Nucleus {ECO:0000256|ARBA:ARBA00004123}.
tr|Q5BJB9|Q5BJB9_DANRE	12414000	3	4.59991e-05	9663000	3	4.3882e-05	0.778395	Q32PT3_DANRE	Q32PT3	unreviewed	Q32PT3_DANRE	Zgc:123215	hmgb2a hmgb2 zgc:123215	Danio rerio (Zebrafish) (Brachydanio rerio)	213		innate immune response [GO:0045087]; regulation of transcription by RNA polymerase II [GO:0006357]	nucleus [GO:0005634]	DNA binding, bending [GO:0008301]		Cytoplasm {ECO:0000256|ARBA:ARBA00004496}. Secreted {ECO:0000256|ARBA:ARBA00004613}.
tr|Q1LVL2|Q1LVL2_DANRE	12413000	7	4.59954e-05	17076000	8	7.75462e-05	1.37565	RBBP4_DANRE	Q6P3H7	reviewed	RBBP4_DANRE	Histone-binding protein RBBP4 (Chromatin assembly factor 1 subunit C) (CAF-1 subunit C) (Retinoblastoma-binding protein 4) (RBBP-4)	rbbp4 rbb4	Danio rerio (Zebrafish) (Brachydanio rerio)	424	FUNCTION: Core histone-binding subunit that may target chromatin assembly factors, chromatin remodeling factors and histone deacetylases to their histone substrates in a manner that is regulated by nucleosomal DNA. Component of several complexes which regulate chromatin metabolism. {ECO:0000250|UniProtKB:Q09028}.	chromatin remodeling [GO:0006338]; DNA replication [GO:0006260]; DNA replication-dependent chromatin assembly [GO:0006335]; fin regeneration [GO:0031101]; regulation of DNA-templated transcription [GO:0006355]	CAF-1 complex [GO:0033186]; chromosome, telomeric region [GO:0000781]; ESC/E(Z) complex [GO:0035098]; nucleus [GO:0005634]; NuRD complex [GO:0016581]	histone binding [GO:0042393]		Nucleus {ECO:0000250|UniProtKB:Q09028}. Chromosome, telomere {ECO:0000250|UniProtKB:Q09028}.
tr|A8KB78|A8KB78_DANRE	12406000	4	4.59695e-05	15425500	4	7.00509e-05	1.24339	E7F8J2_DANRE	E7F8J2	unreviewed	E7F8J2_DANRE	Histone H1-like (Si:dkey-108k21.10)	si:dkey-108k21.10	Danio rerio (Zebrafish) (Brachydanio rerio)	206		chromosome condensation [GO:0030261]; negative regulation of DNA recombination [GO:0045910]; nucleosome assembly [GO:0006334]	nucleosome [GO:0000786]; nucleus [GO:0005634]	double-stranded DNA binding [GO:0003690]; nucleosomal DNA binding [GO:0031492]; structural constituent of chromatin [GO:0030527]		Nucleus {ECO:0000256|RuleBase:RU003894}.
tr|D6MUD3|D6MUD3_DANRE	12340000	3	4.57249e-05	3420000	1	1.5531e-05	0.277147	F8W2U6_DANRE	F8W2U6	unreviewed	F8W2U6_DANRE	Galectin	lgals2b Drgal1-L3 gals2b lgals1l3 zgc:66283	Danio rerio (Zebrafish) (Brachydanio rerio)	132		sprouting angiogenesis [GO:0002040]; vasculature development [GO:0001944]	extracellular space [GO:0005615]	carbohydrate binding [GO:0030246]; galactoside binding [GO:0016936]; laminin binding [GO:0043236]
tr|A0A0R4IGG3|A0A0R4IGG3_DANRE	12300000	1	4.55767e-05				0	F1R0Q1_DANRE	F1R0Q1	unreviewed	F1R0Q1_DANRE	Solute carrier family 2 member 1b (Solute carrier family 2, facilitated glucose transporter member 1)	slc2a1b	Danio rerio (Zebrafish) (Brachydanio rerio)	489		D-glucose import [GO:0046323]; dehydroascorbic acid transport [GO:0070837]; response to insulin [GO:0032868]; sprouting angiogenesis [GO:0002040]	apical plasma membrane [GO:0016324]; basolateral plasma membrane [GO:0016323]; plasma membrane [GO:0005886]	D-glucose transmembrane transporter activity [GO:0055056]		Membrane {ECO:0000256|ARBA:ARBA00004141}; Multi-pass membrane protein {ECO:0000256|ARBA:ARBA00004141}.	TRANSMEM 7..27; /note="Helical"; /evidence="ECO:0000256|SAM:Phobius"; TRANSMEM 63..86; /note="Helical"; /evidence="ECO:0000256|SAM:Phobius"; TRANSMEM 98..116; /note="Helical"; /evidence="ECO:0000256|SAM:Phobius"; TRANSMEM 122..143; /note="Helical"; /evidence="ECO:0000256|SAM:Phobius"; TRANSMEM 155..173; /note="Helical"; /evidence="ECO:0000256|SAM:Phobius"; TRANSMEM 185..206; /note="Helical"; /evi…
tr|F1QAB3|F1QAB3_DANRE	12251000	6	4.53952e-05	5243000	4	2.38097e-05	0.427965	CASB_BOVIN	P02666	reviewed	CASB_BOVIN	Beta-casein [Cleaved into: Casoparan; Antioxidant peptide; Casohypotensin]	CSN2	Bos taurus (Bovine)	224	FUNCTION: Important role in determination of the surface properties of the casein micelles.; FUNCTION: Casoparan acts as a macrophage activator, increasing the phagocytic activity of macrophages and peroxide release from macrophages. It also acts as a bradykinin-potentiating peptide.; FUNCTION: Casohypotensin acts as a bradykinin-potentiating peptide. Induces hypotension in rats. Acts as a strong…	negative regulation of canonical NF-kappaB signal transduction [GO:0043124]; negative regulation of cysteine-type endopeptidase activity [GO:2000117]; negative regulation of inflammatory response [GO:0050728]; negative regulation of lactation [GO:1903488]; negative regulation of tumor necrosis factor-mediated signaling pathway [GO:0010804]; regulation of blood pressure [GO:0008217]; response to 1…	extracellular space [GO:0005615]; Golgi apparatus [GO:0005794]; Golgi lumen [GO:0005796]	antioxidant activity [GO:0016209]; cysteine-type endopeptidase inhibitor activity [GO:0004869]; metal ion binding [GO:0046872]; potassium channel inhibitor activity [GO:0019870]; protein homodimerization activity [GO:0042803]		Secreted.		SIGNAL 1..15; /evidence="ECO:0000269|PubMed:10690361, ECO:0000269|PubMed:3278933, ECO:0000269|PubMed:4557764"
tr|F1Q5Q3|F1Q5Q3_DANRE	12243000	4	4.53655e-05	8385000	3	3.80783e-05	0.684881	Q568Q7_DANRE	Q568Q7	unreviewed	Q568Q7_DANRE	Stathmin	stmn1b fj38b07 fj43c10 wu:fj38b07 wu:fj43c10 zgc:110159	Danio rerio (Zebrafish) (Brachydanio rerio)	149		microtubule depolymerization [GO:0007019]; neuron projection development [GO:0031175]; regulation of microtubule polymerization or depolymerization [GO:0031110]	cytoplasm [GO:0005737]; microtubule [GO:0005874]; neuron projection [GO:0043005]	tubulin binding [GO:0015631]		Cytoplasm, cytoskeleton {ECO:0000256|ARBA:ARBA00004245}.
tr|Q3B7P7|Q3B7P7_DANRE	12240000	2	4.53544e-05	2662000	2	1.20888e-05	0.217484	Q7ZUD7_DANRE	Q7ZUD7	unreviewed	Q7ZUD7_DANRE	Conserved oligomeric Golgi complex subunit 2 (Component of oligomeric Golgi complex 2)	cog2 zC8A9.2 zgc:56436	Danio rerio (Zebrafish) (Brachydanio rerio)	730		Golgi organization [GO:0007030]; intra-Golgi vesicle-mediated transport [GO:0006891]; protein transport [GO:0015031]	Golgi membrane [GO:0000139]; Golgi transport complex [GO:0017119]			Golgi apparatus membrane {ECO:0000256|ARBA:ARBA00004395}; Peripheral membrane protein {ECO:0000256|ARBA:ARBA00004395}.
tr|Q6P027|Q6P027_DANRE	12005000	4	4.44836e-05	9830000	2	4.46404e-05	0.818825	Q6PE34_DANRE	Q6PE34	unreviewed	Q6PE34_DANRE	Tubulin beta chain	wu:fj33a08 fj33a08 zgc:65894	Danio rerio (Zebrafish) (Brachydanio rerio)	444	FUNCTION: Tubulin is the major constituent of microtubules, a cylinder consisting of laterally associated linear protofilaments composed of alpha- and beta-tubulin heterodimers. Microtubules grow by the addition of GTP-tubulin dimers to the microtubule end, where a stabilizing cap forms. Below the cap, tubulin dimers are in GDP-bound state, owing to GTPase activity of alpha-tubulin. {ECO:0000256|…	microtubule cytoskeleton organization [GO:0000226]; mitotic cell cycle [GO:0000278]	cytoplasm [GO:0005737]; microtubule [GO:0005874]	GTP binding [GO:0005525]; GTPase activity [GO:0003924]; structural constituent of cytoskeleton [GO:0005200]		Cytoplasm, cytoskeleton {ECO:0000256|ARBA:ARBA00004245}.
tr|Q4V918|Q4V918_DANRE	11990000	3	4.4428e-05	8000000	2	3.63299e-05	0.667223	A0A8M1N978_DANRE	A0A8M1N978	unreviewed	A0A8M1N978_DANRE	Myosin-binding protein C, cardiac-type	mybpc3 hm:zehn0716 im:6900815 zgc:152717 zgc:158442	Danio rerio (Zebrafish) (Brachydanio rerio)	1265		cardiac atrium formation [GO:0003210]; cardiac ventricle formation [GO:0003211]; cell adhesion [GO:0007155]; heart contraction [GO:0060047]; heart morphogenesis [GO:0003007]; regulation of heart rate [GO:0002027]; sarcomere organization [GO:0045214]; ventricular cardiac muscle tissue morphogenesis [GO:0055010]	M band [GO:0031430]; myosin filament [GO:0032982]	actin binding [GO:0003779]; myosin heavy chain binding [GO:0032036]
tr|A0A8M9PHR9|A0A8M9PHR9_DANRE	11959000	4	4.43132e-05	4182000	4	1.89915e-05	0.349695	A7MCR1_DANRE	A7MCR1	unreviewed	A7MCR1_DANRE	Cytochrome b-c1 complex subunit Rieske, mitochondrial (EC 7.1.1.8)	uqcrfs1 fb78f10 wu:fb05d11 wu:fb78f10 wu:fj05e12 zgc:73109 zgc:85614	Danio rerio (Zebrafish) (Brachydanio rerio)	273		mitochondrial electron transport, ubiquinol to cytochrome c [GO:0006122]	mitochondrial inner membrane [GO:0005743]; respiratory chain complex III [GO:0045275]	2 iron, 2 sulfur cluster binding [GO:0051537]; metal ion binding [GO:0046872]; oxidoreductase activity [GO:0016491]; ubiquinol-cytochrome-c reductase activity [GO:0008121]		Membrane {ECO:0000256|ARBA:ARBA00004167}; Single-pass membrane protein {ECO:0000256|ARBA:ARBA00004167}. Mitochondrion inner membrane {ECO:0000256|RuleBase:RU004495}.
tr|A0A0R4IFJ4|A0A0R4IFJ4_DANRE	11781000	9	4.36536e-05	15181000	15	6.89406e-05	1.2886	A0A8M6Z091_DANRE	A0A8M6Z091	unreviewed	A0A8M6Z091_DANRE	Collagen alpha-6(IV) chain isoform X1	col4a6	Danio rerio (Zebrafish) (Brachydanio rerio)	1714	FUNCTION: Type IV collagen is the major structural component of glomerular basement membranes (GBM), forming a 'chicken-wire' meshwork together with laminins, proteoglycans and entactin/nidogen. {ECO:0000256|ARBA:ARBA00003696}.	axon extension involved in axon guidance [GO:0048846]; basement membrane organization [GO:0071711]; extracellular matrix organization [GO:0030198]	basement membrane [GO:0005604]; collagen trimer [GO:0005581]; extracellular space [GO:0005615]	extracellular matrix structural constituent conferring tensile strength [GO:0030020]		Secreted, extracellular space, extracellular matrix, basement membrane {ECO:0000256|ARBA:ARBA00004302}.		SIGNAL 1..17; /evidence="ECO:0000256|SAM:SignalP"
tr|Q8AWW3|Q8AWW3_DANRE	11760000	2	4.35758e-05	3460000	2	1.57127e-05	0.294218	A0A8M1PU45_DANRE	A0A8M1PU45	unreviewed	A0A8M1PU45_DANRE	Golgi apparatus protein 1	glg1a	Danio rerio (Zebrafish) (Brachydanio rerio)	1133			Golgi membrane [GO:0000139]	fibroblast growth factor binding [GO:0017134]		Golgi outpost {ECO:0000256|ARBA:ARBA00024182}. Membrane {ECO:0000256|ARBA:ARBA00004479}; Single-pass type I membrane protein {ECO:0000256|ARBA:ARBA00004479}.
tr|Q6PHD8|Q6PHD8_DANRE	11757000	5	4.35647e-05	6234000	4	2.83101e-05	0.530237	CVN4A_DANRE	A1L260	reviewed	CVN4A_DANRE	Caveolae-associated protein 4a (Muscle-related coiled-coil protein a) (Muscle-restricted coiled-coil protein)	cavin4a murca zgc:158664	Danio rerio (Zebrafish) (Brachydanio rerio)	329	FUNCTION: Induces rhoa activation and activates nppa transcription and myofibrillar organization through the rho/rock signaling pathway. {ECO:0000250|UniProtKB:A2AMM0}.	muscle organ development [GO:0007517]; regulation of gene expression [GO:0010468]; T-tubule organization [GO:0033292]	caveola [GO:0005901]; cytoplasm [GO:0005737]; plasma membrane [GO:0005886]; sarcomere [GO:0030017]			Cytoplasm, myofibril, sarcomere {ECO:0000250|UniProtKB:A2AMM0}. Cytoplasm {ECO:0000250|UniProtKB:A2AMM0}. Membrane, caveola {ECO:0000250|UniProtKB:A2AMM0}. Note=Localizes in the caveolae in a caveolin-dependent manner. {ECO:0000250|UniProtKB:A2AMM0}.
tr|Q6NXA6|Q6NXA6_DANRE	11640000	3	4.31311e-05	8852300	4	4.02004e-05	0.760507	Q6AZA2_DANRE	Q6AZA2	unreviewed	Q6AZA2_DANRE	NADH dehydrogenase [ubiquinone] flavoprotein 1, mitochondrial (EC 7.1.1.2)	ndufv1 wu:fc01f01 wu:fc12f12 zgc:86620	Danio rerio (Zebrafish) (Brachydanio rerio)	492	FUNCTION: Core subunit of the mitochondrial membrane respiratory chain NADH dehydrogenase (Complex I) which catalyzes electron transfer from NADH through the respiratory chain, using ubiquinone as an electron acceptor. Essential for the catalytic activity and assembly of complex I. {ECO:0000256|RuleBase:RU364066}.	mitochondrial electron transport, NADH to ubiquinone [GO:0006120]	mitochondrial inner membrane [GO:0005743]; respiratory chain complex I [GO:0045271]	4 iron, 4 sulfur cluster binding [GO:0051539]; FMN binding [GO:0010181]; metal ion binding [GO:0046872]; NAD binding [GO:0051287]; NADH dehydrogenase (ubiquinone) activity [GO:0008137]		Mitochondrion inner membrane {ECO:0000256|RuleBase:RU364066}; Peripheral membrane protein {ECO:0000256|RuleBase:RU364066}; Matrix side {ECO:0000256|RuleBase:RU364066}.
sp|Q7SY23|AL4A1_DANRE	11633000	5	4.31052e-05	15061000	8	6.83956e-05	1.29468	IF2G_DANRE	F1QGW6	reviewed	IF2G_DANRE	Eukaryotic translation initiation factor 2 subunit 3 (EC 3.6.5.3) (Eukaryotic translation initiation factor 2 subunit gamma) (eIF2-gamma)	eif2s3	Danio rerio (Zebrafish) (Brachydanio rerio)	472	FUNCTION: Member of the eIF2 complex that functions in the early steps of protein synthesis by forming a ternary complex with GTP and initiator tRNA. This complex binds to a 40S ribosomal subunit, followed by mRNA binding to form the 43S pre-initiation complex (43S PIC). Junction of the 60S ribosomal subunit to form the 80S initiation complex is preceded by hydrolysis of the GTP bound to eIF2 and…	cytoplasmic translational initiation [GO:0002183]; formation of translation preinitiation complex [GO:0001731]	cytosol [GO:0005829]; eukaryotic translation initiation factor 2 complex [GO:0005850]	GTP binding [GO:0005525]; membrane scission GTPase motor activity [GO:1990606]; methionyl-initiator methionine tRNA binding [GO:1990856]; translation initiation factor activity [GO:0003743]		Cytoplasm, cytosol {ECO:0000250|UniProtKB:Q09130}.
tr|A0A8M9PD17|A0A8M9PD17_DANRE	11575100	4	4.28907e-05	11370000	4	5.16339e-05	0.982281	O57332_DANRE	O57332	unreviewed	O57332_DANRE	Proteasome subunit beta	psmb6 beta1 Y y zgc:109823	Danio rerio (Zebrafish) (Brachydanio rerio)	223	FUNCTION: Component of the proteasome, a multicatalytic proteinase complex which is characterized by its ability to cleave peptides with Arg, Phe, Tyr, Leu, and Glu adjacent to the leaving group at neutral or slightly basic pH. The proteasome has an ATP-dependent proteolytic activity. {ECO:0000256|RuleBase:RU004203}.; FUNCTION: The proteasome is a multicatalytic proteinase complex which is charac…	immune system process [GO:0002376]; proteasome-mediated ubiquitin-dependent protein catabolic process [GO:0043161]	cytosol [GO:0005829]; nucleus [GO:0005634]; proteasome core complex, beta-subunit complex [GO:0019774]	endopeptidase activity [GO:0004175]; threonine-type endopeptidase activity [GO:0004298]		Cytoplasm {ECO:0000256|RuleBase:RU004203}. Nucleus {ECO:0000256|RuleBase:RU004203}.
tr|E7F0A1|E7F0A1_DANRE	11574000	4	4.28866e-05	8820000	1	4.00537e-05	0.762053	B0R0V8_DANRE	B0R0V8	unreviewed	B0R0V8_DANRE	V-type proton ATPase subunit H	atp6v1h chunp6890	Danio rerio (Zebrafish) (Brachydanio rerio)	481	FUNCTION: Subunit of the V1 complex of vacuolar(H+)-ATPase (V-ATPase), a multisubunit enzyme composed of a peripheral complex (V1) that hydrolyzes ATP and a membrane integral complex (V0) that translocates protons. V-ATPase is responsible for acidifying and maintaining the pH of intracellular compartments. {ECO:0000256|PIRNR:PIRNR032184}.	bone development [GO:0060348]; bone mineralization [GO:0030282]; eye pigmentation [GO:0048069]; pigmentation [GO:0043473]; positive regulation of neural retina development [GO:0061075]; retina development in camera-type eye [GO:0060041]	vacuolar proton-transporting V-type ATPase, V1 domain [GO:0000221]	proton-transporting ATPase activity, rotational mechanism [GO:0046961]
tr|F1QXB0|F1QXB0_DANRE	11514000	9	4.26643e-05	11685000	11	5.30644e-05	1.01485	E7FCU0_DANRE	E7FCU0	unreviewed	E7FCU0_DANRE	Nucleophosmin 1a	npm1a npm1 sb:cb487	Danio rerio (Zebrafish) (Brachydanio rerio)	279		chromatin remodeling [GO:0006338]; hemopoiesis [GO:0030097]; positive regulation of transcription by RNA polymerase II [GO:0045944]; regulation of apoptotic process [GO:0042981]; regulation of centrosome duplication [GO:0010824]; ribosomal large subunit biogenesis [GO:0042273]; ribosomal large subunit export from nucleus [GO:0000055]; ribosomal small subunit biogenesis [GO:0042274]; ribosomal sma…	centrosome [GO:0005813]; cytoplasm [GO:0005737]; nucleolus [GO:0005730]; nucleoplasm [GO:0005654]; ribonucleoprotein complex [GO:1990904]	chromatin binding [GO:0003682]; histone binding [GO:0042393]; RNA binding [GO:0003723]		Cytoplasm {ECO:0000256|ARBA:ARBA00004496}. Nucleus, nucleolus {ECO:0000256|ARBA:ARBA00004604}.
tr|Q802C7|Q802C7_DANRE	11500000	2	4.26124e-05	14010000	3	6.36228e-05	1.21826	A0AB13A9I2_DANRE	A0AB13A9I2	unreviewed	A0AB13A9I2_DANRE	Si:zfos-588f8.1	si:zfos-588f8.1	Danio rerio (Zebrafish) (Brachydanio rerio)	2241
tr|Q567V5|Q567V5_DANRE	11500000	1	4.26124e-05	5940000	2	2.6975e-05	0.516522	Q6NYJ1_DANRE	Q6NYJ1	unreviewed	Q6NYJ1_DANRE	LIM and SH3 domain protein 1	lasp1 fb92f05 wu:fb92f05 zgc:77542	Danio rerio (Zebrafish) (Brachydanio rerio)	234	FUNCTION: Plays an important role in the regulation of dynamic actin-based, cytoskeletal activities. Agonist-dependent changes in LASP1 phosphorylation may also serve to regulate actin-associated ion transport activities, not only in the parietal cell but also in certain other F-actin-rich secretory epithelial cell types. {ECO:0000256|ARBA:ARBA00025477}.	monoatomic ion transport [GO:0006811]	cell cortex [GO:0005938]; cytoskeleton [GO:0005856]; focal adhesion [GO:0005925]	actin filament binding [GO:0051015]; metal ion binding [GO:0046872]		Cytoplasm, cell cortex {ECO:0000256|ARBA:ARBA00004544}. Cytoplasm, cytoskeleton {ECO:0000256|ARBA:ARBA00004245}.
tr|Q6PBJ9|Q6PBJ9_DANRE	11464000	3	4.2479e-05	4006000	3	1.81922e-05	0.349442	Q1JPZ1_DANRE	Q1JPZ1	unreviewed	Q1JPZ1_DANRE	chymotrypsin (EC 3.4.21.1)	ctrb.2 zgc:136461	Danio rerio (Zebrafish) (Brachydanio rerio)	263		proteolysis [GO:0006508]		serine-type endopeptidase activity [GO:0004252]		Secreted, extracellular space {ECO:0000256|ARBA:ARBA00004239}.		SIGNAL 1..18; /evidence="ECO:0000256|SAM:SignalP"
tr|Q6NZT9|Q6NZT9_DANRE	11400000	2	4.22418e-05	31590000	3	0.000143458	2.77105	143BA_DANRE	Q5PRD0	reviewed	143BA_DANRE	14-3-3 protein beta/alpha-A	ywhaba ywhab1 wu:fb80c08	Danio rerio (Zebrafish) (Brachydanio rerio)	244	FUNCTION: Adapter protein implicated in the regulation of a large spectrum of both general and specialized signaling pathways. Binds to a large number of partners, usually by recognition of a phosphoserine or phosphothreonine motif. Binding generally results in the modulation of the activity of the binding partner (By similarity). {ECO:0000250}.	phagocytosis, engulfment [GO:0006911]; protein localization [GO:0008104]; signal transduction [GO:0007165]	cytoplasm [GO:0005737]			Cytoplasm {ECO:0000250}.
tr|Q1MTC4|Q1MTC4_DANRE	11132000	6	4.12488e-05	25539000	13	0.000115979	2.2942	Q9I8N9_DANRE	Q9I8N9	unreviewed	Q9I8N9_DANRE	Brain-type fatty acid-binding protein (Fabp7a protein) (Fatty acid-binding protein 7, brain, a)	fabp7a B-FABP D168 FABP7 fabp7 wu:fb62f07 wu:fq20b08	Danio rerio (Zebrafish) (Brachydanio rerio)	132		fatty acid transport [GO:0015908]	cytosol [GO:0005829]; nucleus [GO:0005634]	fatty acid binding [GO:0005504]
sp|Q7ZVF3|SDHA_DANRE	10995000	5	4.07411e-05	5678000	4	2.57852e-05	0.516417	E9QD31_DANRE	E9QD31	unreviewed	E9QD31_DANRE	High mobility group protein HMG-I/HMG-Y (High mobility group AT-hook protein 1)	hmga1a hmga1 hmgiy wu:fb12b06 wu:fb18f11 wu:fc19f01 wu:fi38b05 zgc:85677	Danio rerio (Zebrafish) (Brachydanio rerio)	100	FUNCTION: HMG-I/Y bind preferentially to the minor groove of A+T rich regions in double-stranded DNA. It is suggested that these proteins could function in nucleosome phasing and in the 3'-end processing of mRNA transcripts. They are also involved in the transcription regulation of genes containing, or in close proximity to A+T-rich regions. {ECO:0000256|ARBA:ARBA00025155}.	positive regulation of macromolecule biosynthetic process [GO:0010557]; regulation of DNA-templated transcription [GO:0006355]; regulation of RNA splicing [GO:0043484]	chromatin [GO:0000785]; nucleus [GO:0005634]	DNA binding [GO:0003677]; transcription coregulator activity [GO:0003712]		Chromosome {ECO:0000256|ARBA:ARBA00004286}. Nucleus {ECO:0000256|ARBA:ARBA00004123}.
tr|A0A2R8RYH8|A0A2R8RYH8_DANRE	10989000	4	4.07189e-05	23890000	5	0.00010849	2.17399	Q7T368_DANRE	Q7T368	unreviewed	Q7T368_DANRE	Pyruvate dehydrogenase E1 component subunit beta (EC 1.2.4.1)	pdhb wu:fc76a05 zgc:64062	Danio rerio (Zebrafish) (Brachydanio rerio)	359	FUNCTION: The pyruvate dehydrogenase complex catalyzes the overall conversion of pyruvate to acetyl-CoA and CO(2), and thereby links the glycolytic pathway to the tricarboxylic cycle. {ECO:0000256|ARBA:ARBA00003754}.; FUNCTION: The pyruvate dehydrogenase complex catalyzes the overall conversion of pyruvate to acetyl-CoA and CO2. {ECO:0000256|RuleBase:RU364074}.	acetyl-CoA biosynthetic process from pyruvate [GO:0006086]; glucose metabolic process [GO:0006006]; pigmentation [GO:0043473]	pyruvate dehydrogenase complex [GO:0045254]	pyruvate dehydrogenase (acetyl-transferring) activity [GO:0004739]; pyruvate dehydrogenase activity [GO:0004738]
tr|B3DKL0|B3DKL0_DANRE	10989000	6	4.07189e-05	8466000	8	3.84461e-05	0.770407	Q7T2C6_DANRE	Q7T2C6	unreviewed	Q7T2C6_DANRE	RAB7, member RAS oncogene family (RAB7a, member RAS oncogene family) (Rab7 protein) (Ras-related protein Rab-7a (EC 3.6.5.2))	rab7a rab-7 rab7 zgc:64058	Danio rerio (Zebrafish) (Brachydanio rerio)	207		endosomal transport [GO:0016197]; endosome to lysosome transport [GO:0008333]; lipid catabolic process [GO:0016042]; phagosome-lysosome fusion [GO:0090385]; protein transport [GO:0015031]	late endosome [GO:0005770]; late endosome membrane [GO:0031902]; lysosomal membrane [GO:0005765]; lysosome [GO:0005764]; phagocytic vesicle [GO:0045335]	GTP binding [GO:0005525]; GTPase activity [GO:0003924]		Late endosome membrane {ECO:0000256|ARBA:ARBA00004414}. Lysosome membrane {ECO:0000256|ARBA:ARBA00004656}.
tr|Q5U3R3|Q5U3R3_DANRE	10900000	1	4.03891e-05				0	F1R7W6_DANRE	F1R7W6	unreviewed	F1R7W6_DANRE	3-oxoacyl-[acyl-carrier-protein] synthase	oxsm	Danio rerio (Zebrafish) (Brachydanio rerio)	454		fatty acid biosynthetic process [GO:0006633]	mitochondrion [GO:0005739]	3-oxoacyl-[acyl-carrier-protein] synthase activity [GO:0004315]
tr|Q5RKQ3|Q5RKQ3_DANRE	10806000	5	4.00408e-05	13427000	5	6.09752e-05	1.24255	A0A8M2BIL8_DANRE	A0A8M2BIL8	unreviewed	A0A8M2BIL8_DANRE	ELAV-like protein	elavl1a elavl1 elra fa25f08 fb59a02 fc60g02 hua wu:fa25f08 wu:fb59a02 wu:fc60g02 zHuA	Danio rerio (Zebrafish) (Brachydanio rerio)	340		erythrocyte differentiation [GO:0030218]; positive regulation of angiogenesis [GO:0045766]; RNA stabilization [GO:0043489]	cytoplasm [GO:0005737]; nucleus [GO:0005634]; ribonucleoprotein complex [GO:1990904]	mRNA 3'-UTR binding [GO:0003730]; single-stranded RNA binding [GO:0003727]		Cytoplasm {ECO:0000256|ARBA:ARBA00004496}.
tr|Q6ZM23|Q6ZM23_DANRE	10800000	1	4.00186e-05	4325000	3	1.96409e-05	0.400463	F1QFJ8_DANRE	F1QFJ8	unreviewed	F1QFJ8_DANRE	Heterogeneous nuclear ribonucleoprotein H1,-like	hnrnph1l fb19a06 wu:fb19a06 zgc:55399 zgc:85960	Danio rerio (Zebrafish) (Brachydanio rerio)	407		regulation of RNA splicing [GO:0043484]	nucleoplasm [GO:0005654]; ribonucleoprotein complex [GO:1990904]	RNA binding [GO:0003723]		Nucleus, nucleoplasm {ECO:0000256|ARBA:ARBA00004642}.
sp|Q6DEH3|KC2D1_DANRE	10780000	3	3.99445e-05	4100000	2	1.86191e-05	0.380334	Q7SXN1_DANRE	Q7SXN1	unreviewed	Q7SXN1_DANRE	Serine hydroxymethyltransferase (EC 2.1.2.1)	shmt1 zgc:66171 zgc:77524	Danio rerio (Zebrafish) (Brachydanio rerio)	481	FUNCTION: Interconversion of serine and glycine. {ECO:0000256|ARBA:ARBA00002224, ECO:0000256|RuleBase:RU000585}.	glycine biosynthetic process from serine [GO:0019264]; methylation [GO:0032259]; tetrahydrofolate interconversion [GO:0035999]; tetrahydrofolate metabolic process [GO:0046653]	cytoplasm [GO:0005737]; cytosol [GO:0005829]; mitochondrion [GO:0005739]; nucleus [GO:0005634]	glycine hydroxymethyltransferase activity [GO:0004372]; methyltransferase activity [GO:0008168]; pyridoxal phosphate binding [GO:0030170]
tr|Q1ECZ7|Q1ECZ7_DANRE	10745000	3	3.98148e-05	12140000	5	5.51307e-05	1.12983	RL24_DANRE	Q8JGR4	reviewed	RL24_DANRE	Large ribosomal subunit protein eL24 (60S ribosomal protein L24)	rpl24	Danio rerio (Zebrafish) (Brachydanio rerio)	157	FUNCTION: Component of the large ribosomal subunit. The ribosome is a large ribonucleoprotein complex responsible for the synthesis of proteins in the cell (By similarity). Plays an essential role in early embryonic development (PubMed:12006978). {ECO:0000250|UniProtKB:P83731, ECO:0000269|PubMed:12006978}.	chordate embryonic development [GO:0043009]; cytoplasmic translation [GO:0002181]	cytosolic large ribosomal subunit [GO:0022625]	mRNA binding [GO:0003729]; structural constituent of ribosome [GO:0003735]		Cytoplasm {ECO:0000250|UniProtKB:P83731}.
tr|Q6P5K5|Q6P5K5_DANRE	10700000	1	3.9648e-05	22095000	2	0.000100339	2.06495	SODC_DANRE	O73872	reviewed	SODC_DANRE	Superoxide dismutase [Cu-Zn] (EC 1.15.1.1)	sod1 cuzn	Danio rerio (Zebrafish) (Brachydanio rerio)	154	FUNCTION: Destroys radicals which are normally produced within the cells and which are toxic to biological systems.	neuron cellular homeostasis [GO:0070050]; removal of superoxide radicals [GO:0019430]; response to metal ion [GO:0010038]; response to methylmercury [GO:0051597]; response to xenobiotic stimulus [GO:0009410]	cytosol [GO:0005829]; mitochondrion [GO:0005739]; nucleus [GO:0005634]; peroxisome [GO:0005777]	copper ion binding [GO:0005507]; superoxide dismutase activity [GO:0004784]		Cytoplasm {ECO:0000250}. Nucleus {ECO:0000250}.
tr|Q6NX98|Q6NX98_DANRE	10690000	3	3.9611e-05	8089000	3	3.67341e-05	0.756688	Q7ZT36_DANRE	Q7ZT36	unreviewed	Q7ZT36_DANRE	Parvalbumin	pvalb3 zgc:56217 zgc:77798	Danio rerio (Zebrafish) (Brachydanio rerio)	109	FUNCTION: In muscle, parvalbumin is thought to be involved in relaxation after contraction. It binds two calcium ions. {ECO:0000256|ARBA:ARBA00025308, ECO:0000256|RuleBase:RU368048}.		cytoplasm [GO:0005737]	calcium ion binding [GO:0005509]
tr|Q6NXB9|Q6NXB9_DANRE	10654000	7	3.94776e-05	8902000	7	4.04261e-05	0.835555	A0A8M9PVN0_DANRE	A0A8M9PVN0	unreviewed	A0A8M9PVN0_DANRE	Myosin heavy chain, fast skeletal muscle-like	LOC100537594	Danio rerio (Zebrafish) (Brachydanio rerio)	1085		system development [GO:0048731]	myosin complex [GO:0016459]	actin filament binding [GO:0051015]; ATP binding [GO:0005524]; cytoskeletal motor activity [GO:0003774]
tr|B8A565|B8A565_DANRE	10622000	5	3.9359e-05	4828000	4	2.19251e-05	0.454528	Q6DHT4_DANRE	Q6DHT4	unreviewed	Q6DHT4_DANRE	methylmalonate-semialdehyde dehydrogenase (CoA acylating) (EC 1.2.1.27)	aldh6a1 cb850 wu:fb03a04 zgc:92082	Danio rerio (Zebrafish) (Brachydanio rerio)	525		thymine catabolic process [GO:0006210]; valine catabolic process [GO:0006574]	mitochondrion [GO:0005739]	malonate-semialdehyde dehydrogenase (acetylating) activity [GO:0018478]; methylmalonate-semialdehyde dehydrogenase (acylating, NAD) activity [GO:0004491]
tr|A3KPI6|A3KPI6_DANRE	10600000	4	3.92775e-05	10671000	5	4.84596e-05	1.0067	A0A8M9Q474_DANRE	A0A8M9Q474	unreviewed	A0A8M9Q474_DANRE	Ubiquitin carboxyl-terminal hydrolase 7 (EC 3.4.19.12) (Ubiquitin thioesterase 7) (Ubiquitin-specific-processing protease 7)	usp7	Danio rerio (Zebrafish) (Brachydanio rerio)	1086		cranial skeletal system development [GO:1904888]; protein deubiquitination [GO:0016579]; proteolysis [GO:0006508]; regulation of protein stability [GO:0031647]	cytosol [GO:0005829]; nucleus [GO:0005634]	cysteine-type deubiquitinase activity [GO:0004843]
tr|A0A8M6Z4U4|A0A8M6Z4U4_DANRE	10600000	2	3.92775e-05	3740000	1	1.69842e-05	0.35283	A0A8M3AS35_DANRE	A0A8M3AS35	unreviewed	A0A8M3AS35_DANRE	calcium/calmodulin-dependent protein kinase (EC 2.7.11.17)	camk2b1 camk2b CAMK2Gb fj90d04 si:dkey-174n20.2 wu:fj90d04 zgc:165373	Danio rerio (Zebrafish) (Brachydanio rerio)	643		regulation of neuronal synaptic plasticity [GO:0048168]; regulation of protein localization to plasma membrane [GO:1903076]; signal transduction [GO:0007165]	cytoplasm [GO:0005737]; neuron projection [GO:0043005]; postsynaptic density [GO:0014069]	ATP binding [GO:0005524]; calcium/calmodulin-dependent protein kinase activity [GO:0004683]; calmodulin binding [GO:0005516]; kinase activity [GO:0016301]
tr|F1QR78|F1QR78_DANRE	10600000	1	3.92775e-05				0	F8W5L3_DANRE	F8W5L3	unreviewed	F8W5L3_DANRE	Ornithine aminotransferase (EC 2.6.1.13)	oat si:dkey-68e16.4	Danio rerio (Zebrafish) (Brachydanio rerio)	444		arginine catabolic process to glutamate [GO:0019544]; arginine catabolic process to proline via ornithine [GO:0010121]; L-proline biosynthetic process [GO:0055129]	cytoplasm [GO:0005737]	identical protein binding [GO:0042802]; ornithine aminotransferase activity [GO:0004587]; pyridoxal phosphate binding [GO:0030170]
tr|A0A8M2BCJ2|A0A8M2BCJ2_DANRE	10590000	3	3.92404e-05	2095900	3	9.51799e-06	0.197913	B0UYN4_DANRE	B0UYN4	unreviewed	B0UYN4_DANRE	Uncharacterized protein LOC569993 (Zgc:162944)	zgc:162944	Danio rerio (Zebrafish) (Brachydanio rerio)	224
tr|A0A8M2BL67|A0A8M2BL67_DANRE	10579000	3	3.91997e-05	17669000	6	8.02392e-05	1.6702	F1RBR6_DANRE	F1RBR6	unreviewed	F1RBR6_DANRE	N-acetyltaurine hydrolase (Phosphotriesterase-related protein)	pter zgc:153666	Danio rerio (Zebrafish) (Brachydanio rerio)	349		catabolic process [GO:0009056]		zinc ion binding [GO:0008270]
tr|A0A2R8RYF0|A0A2R8RYF0_DANRE	10540000	3	3.90552e-05	5703000	3	2.58987e-05	0.541082	A0AB32T7M5_DANRE	A0AB32T7M5	unreviewed	A0AB32T7M5_DANRE	Tenascin-R	LOC100333633	Danio rerio (Zebrafish) (Brachydanio rerio)	1262
tr|A0A286YA34|A0A286YA34_DANRE	10500000	1	3.8907e-05	5530000	1	2.51131e-05	0.526667	Q7ZVK5_DANRE	Q7ZVK5	unreviewed	Q7ZVK5_DANRE	Pcbp2 protein (Poly(rC)-binding protein 2)	pcbp2 fb36h02 PCBP2 PCBP3 wu:fb36h02 zgc:55964	Danio rerio (Zebrafish) (Brachydanio rerio)	318		regulation of transcription by RNA polymerase II [GO:0006357]	cytoplasm [GO:0005737]; nucleoplasm [GO:0005654]; nucleus [GO:0005634]	mRNA 3'-UTR binding [GO:0003730]; mRNA binding [GO:0003729]; single-stranded DNA binding [GO:0003697]
tr|Q6PC22|Q6PC22_DANRE	10440000	2	3.86846e-05	12170000	3	5.52669e-05	1.16571	Q7SZR9_DANRE	Q7SZR9	unreviewed	Q7SZR9_DANRE	Methylosome protein WDR77 (Methylosome protein 50) (WD repeat-containing protein 77)	wdr77 zgc:65780 zgc:77274	Danio rerio (Zebrafish) (Brachydanio rerio)	319			cytoplasm [GO:0005737]			Cytoplasm {ECO:0000256|ARBA:ARBA00004496}.
tr|A0A8M1NSE3|A0A8M1NSE3_DANRE	10404000	8	3.85512e-05	5395000	5	2.45e-05	0.518551	Q5BJA1_DANRE	Q5BJA1	unreviewed	Q5BJA1_DANRE	Small ribosomal subunit protein eS17 (40S ribosomal protein S17)	zgc:114188	Danio rerio (Zebrafish) (Brachydanio rerio)	134		translation [GO:0006412]	cytosol [GO:0005829]; ribonucleoprotein complex [GO:1990904]; ribosome [GO:0005840]	structural constituent of ribosome [GO:0003735]
tr|Q5BLH5|Q5BLH5_DANRE	10360000	3	3.83882e-05	4387000	4	1.99224e-05	0.423456	Q6GMH9_DANRE	Q6GMH9	unreviewed	Q6GMH9_DANRE	Carboxypeptidase A4 (EC 3.4.17.15) (Cpa4 protein)	cpa4 wu:fb66g10 zgc:91794	Danio rerio (Zebrafish) (Brachydanio rerio)	417		proteolysis [GO:0006508]	extracellular space [GO:0005615]	metallocarboxypeptidase activity [GO:0004181]; zinc ion binding [GO:0008270]		Secreted {ECO:0000256|ARBA:ARBA00004613}.		SIGNAL 1..16; /evidence="ECO:0000256|SAM:SignalP"
tr|Q7ZUB0|Q7ZUB0_DANRE	10300000	1	3.81659e-05	5844000	3	2.6539e-05	0.567379	A5WWI2_DANRE	A5WWI2	unreviewed	A5WWI2_DANRE	UMP-CMP kinase (EC 2.7.4.14) (Deoxycytidylate kinase) (CK) (dCMP kinase) (Nucleoside-diphosphate kinase) (EC 2.7.4.6) (Uridine monophosphate/cytidine monophosphate kinase) (UMP/CMP kinase) (UMP/CMPK)	cmpk CK CMPK CMPK1 cmpk1 fb52d08 fk47a07 ump UMP/CMPK wu:fb52d08 wu:fk47a07 zgc:56452	Danio rerio (Zebrafish) (Brachydanio rerio)	219	FUNCTION: Catalyzes the phosphorylation of pyrimidine nucleoside monophosphates at the expense of ATP. Plays an important role in de novo pyrimidine nucleotide biosynthesis. Has preference for UMP and CMP as phosphate acceptors. Also displays broad nucleoside diphosphate kinase activity. {ECO:0000256|HAMAP-Rule:MF_03172}.	'de novo' pyrimidine nucleobase biosynthetic process [GO:0006207]; pyrimidine nucleotide biosynthetic process [GO:0006221]	cytoplasm [GO:0005737]; nucleus [GO:0005634]	(d)CMP kinase activity [GO:0004127]; ATP binding [GO:0005524]; nucleoside diphosphate kinase activity [GO:0004550]; UMP kinase activity [GO:0033862]		Nucleus {ECO:0000256|HAMAP-Rule:MF_03172}. Cytoplasm {ECO:0000256|HAMAP-Rule:MF_03172}. Note=Predominantly nuclear. {ECO:0000256|HAMAP-Rule:MF_03172}.
tr|Q5BJA1|Q5BJA1_DANRE	10290000	3	3.81288e-05	443000	1	2.01177e-06	0.0430515	E9QHI1_DANRE	E9QHI1	unreviewed	E9QHI1_DANRE	Tenascin C (Tenascin isoform 1 precursor) (Tenascin isoform X2)	tncb tenc tnc wu:fk04d02	Danio rerio (Zebrafish) (Brachydanio rerio)	1720		axon guidance [GO:0007411]; axon regeneration at neuromuscular junction [GO:0014814]; axonal fasciculation [GO:0007413]; mesoderm development [GO:0007498]; negative regulation of axon extension [GO:0030517]; neural crest cell migration [GO:0001755]; neuron projection development [GO:0031175]; optic nerve development [GO:0021554]; positive regulation of axon regeneration [GO:0048680]; positive reg…	collagen-containing extracellular matrix [GO:0062023]; extracellular space [GO:0005615]			Secreted, extracellular space, extracellular matrix {ECO:0000256|ARBA:ARBA00004498}.		SIGNAL 1..22; /evidence="ECO:0000256|SAM:SignalP"
tr|A0A0R4IM99|A0A0R4IM99_DANRE	10230000	3	3.79065e-05	10920000	4	4.95904e-05	1.06745	A0A8N7T6X5_DANRE	A0A8N7T6X5	unreviewed	A0A8N7T6X5_DANRE	Titin homolog	si:ch211-250g4.3	Danio rerio (Zebrafish) (Brachydanio rerio)	15997
tr|F1RA98|F1RA98_DANRE	10154000	3	3.76249e-05	191000	1	8.67377e-07	0.0188103	A0A8M9QC46_DANRE	A0A8M9QC46	unreviewed	A0A8M9QC46_DANRE	Heterogeneous nuclear ribonucleoprotein D	hnrnpd wu:fa28b06 zgc:162951	Danio rerio (Zebrafish) (Brachydanio rerio)	310		positive regulation of macromolecule biosynthetic process [GO:0010557]; regulation of gene expression [GO:0010468]; regulation of RNA metabolic process [GO:0051252]	chromatin [GO:0000785]; cytoplasm [GO:0005737]; nucleoplasm [GO:0005654]; ribonucleoprotein complex [GO:1990904]	mRNA 3'-UTR binding [GO:0003730]; RNA binding [GO:0003723]		Cytoplasm {ECO:0000256|ARBA:ARBA00004496}. Nucleus {ECO:0000256|ARBA:ARBA00004123}.
tr|A0A8N7UZM3|A0A8N7UZM3_DANRE	10137000	4	3.75619e-05	43590000	4	0.000197953	4.30009	F1R1F1_DANRE	F1R1F1	unreviewed	F1R1F1_DANRE	Collagen alpha-3(IX) chain precursor (Collagen, type IX, alpha 3)	col9a3 cb367 sb:cb367 si:ch73-162j3.1 wu:fa04f01	Danio rerio (Zebrafish) (Brachydanio rerio)	679		extracellular matrix organization [GO:0030198]	collagen trimer [GO:0005581]; collagen-containing extracellular matrix [GO:0062023]; extracellular space [GO:0005615]	extracellular matrix structural constituent conferring tensile strength [GO:0030020]		Secreted, extracellular space, extracellular matrix {ECO:0000256|ARBA:ARBA00004498}.		SIGNAL 1..21; /evidence="ECO:0000256|SAM:SignalP"
tr|Q6PFT7|Q6PFT7_DANRE	10126000	3	3.75211e-05	377000	1	1.71205e-06	0.0372309	Q7T1D8_DANRE	Q7T1D8	unreviewed	Q7T1D8_DANRE	Prohibitin	phb fa18f07 fb09f05 sr:nyz128 wu:fa18f07 wu:fb09f05	Danio rerio (Zebrafish) (Brachydanio rerio)	271	FUNCTION: In the plasma membrane, cooperates with CD86 to mediate CD86-signaling in B lymphocytes that regulates the level of IgG1 produced through the activation of distal signaling intermediates. Upon CD40 engagement, required to activate NF-kappa-B signaling pathway via phospholipase C and protein kinase C activation. {ECO:0000256|ARBA:ARBA00046138}.	DNA biosynthetic process [GO:0071897]; mitochondrion organization [GO:0007005]	mitochondrial inner membrane [GO:0005743]; mitochondrion [GO:0005739]			Mitochondrion inner membrane {ECO:0000256|RuleBase:RU366048}.
tr|Q7ZVG1|Q7ZVG1_DANRE	10114000	7	3.74767e-05	4550000	3	2.06626e-05	0.449871	D1MCG5_DANRE	D1MCG5	unreviewed	D1MCG5_DANRE	Tubulin alpha chain	tuba8l5 si:ch73-199e17.1 tuba8l3b	Danio rerio (Zebrafish) (Brachydanio rerio)	477	FUNCTION: Tubulin is the major constituent of microtubules, a cylinder consisting of laterally associated linear protofilaments composed of alpha- and beta-tubulin heterodimers. Microtubules grow by the addition of GTP-tubulin dimers to the microtubule end, where a stabilizing cap forms. Below the cap, tubulin dimers are in GDP-bound state, owing to GTPase activity of alpha-tubulin. {ECO:0000256|…	microtubule cytoskeleton organization [GO:0000226]; mitotic cell cycle [GO:0000278]	cytoplasm [GO:0005737]; microtubule [GO:0005874]	GTP binding [GO:0005525]; hydrolase activity [GO:0016787]; structural constituent of cytoskeleton [GO:0005200]		Cytoplasm, cytoskeleton {ECO:0000256|ARBA:ARBA00004245}.
tr|Q6NUY9|Q6NUY9_DANRE	10085000	5	3.73692e-05	6837000	4	3.10485e-05	0.677938	A3KQX1_DANRE	A3KQX1	unreviewed	A3KQX1_DANRE	Cytosolic non-specific dipeptidase (EC 3.4.13.18) (CNDP dipeptidase 2) (Threonyl dipeptidase)	cndp2 CN2 wu:fd20d11 wu:fe17f09 zgc:92569	Danio rerio (Zebrafish) (Brachydanio rerio)	474	FUNCTION: Catalyzes the peptide bond hydrolysis in dipeptides, displaying a non-redundant activity toward threonyl dipeptides. Mediates threonyl dipeptide catabolism in a tissue-specific way. Has high dipeptidase activity toward cysteinylglycine, an intermediate metabolite in glutathione metabolism. Metabolizes N-lactoyl-amino acids, both through hydrolysis to form lactic acid and amino acids, as…	proteolysis [GO:0006508]	cytosol [GO:0005829]	carboxypeptidase activity [GO:0004180]; dipeptidase activity [GO:0016805]; metal ion binding [GO:0046872]; metallodipeptidase activity [GO:0070573]		Cytoplasm {ECO:0000256|ARBA:ARBA00004496}.
tr|R4GE15|R4GE15_DANRE	10042300	2	3.7211e-05	22690000	2	0.000103041	2.25944	RL10A_DANRE	Q6PC69	reviewed	RL10A_DANRE	Large ribosomal subunit protein uL1 (60S ribosomal protein L10a)	rpl10a zgc:73082	Danio rerio (Zebrafish) (Brachydanio rerio)	216	FUNCTION: Component of the large ribosomal subunit. The ribosome is a large ribonucleoprotein complex responsible for the synthesis of proteins in the cell. {ECO:0000250|UniProtKB:P62906}.	chordate embryonic development [GO:0043009]; hemoglobin biosynthetic process [GO:0042541]; T cell differentiation in thymus [GO:0033077]; translation [GO:0006412]	cytosolic large ribosomal subunit [GO:0022625]	RNA binding [GO:0003723]; structural constituent of ribosome [GO:0003735]		Cytoplasm {ECO:0000250|UniProtKB:P62906}.
tr|Q7SXW7|Q7SXW7_DANRE	9849000	6	3.64947e-05	3815000	3	1.73248e-05	0.387349	A0A8M2BKD5_DANRE	A0A8M2BKD5	unreviewed	A0A8M2BKD5_DANRE	Ras GTPase-activating protein-binding protein 1 isoform X1	g3bp1 fj17h05 wu:fj17h05 zgc:56034	Danio rerio (Zebrafish) (Brachydanio rerio)	485		stress granule assembly [GO:0034063]	cytoplasmic stress granule [GO:0010494]; cytosol [GO:0005829]	DNA helicase activity [GO:0003678]; DNA/RNA helicase activity [GO:0033677]; mRNA 3'-UTR binding [GO:0003730]; mRNA binding [GO:0003729]; RNA helicase activity [GO:0003724]		Cytoplasm, Stress granule {ECO:0000256|ARBA:ARBA00004210}.
tr|Q6PFM3|Q6PFM3_DANRE	9794000	6	3.62909e-05	7331000	7	3.32918e-05	0.74852	E7F0A1_DANRE	E7F0A1	unreviewed	E7F0A1_DANRE	Profilin	pfn1 fa91a03 sb:cb813 wu:fa91a03	Danio rerio (Zebrafish) (Brachydanio rerio)	141		actin cytoskeleton organization [GO:0030036]; convergent extension involved in gastrulation [GO:0060027]; epiboly involved in gastrulation with mouth forming second [GO:0055113]; positive regulation of actin filament bundle assembly [GO:0032233]; regulation of actin filament polymerization [GO:0030833]	cytoplasm [GO:0005737]; cytoskeleton [GO:0005856]	actin binding [GO:0003779]		Cytoplasm, cytoskeleton {ECO:0000256|ARBA:ARBA00004245}.
tr|B8JLR6|B8JLR6_DANRE	9788000	5	3.62687e-05	19906000	5	9.0398e-05	2.03371	A0A8M2BCK7_DANRE	A0A8M2BCK7	unreviewed	A0A8M2BCK7_DANRE	RNA-binding protein Nova-1 isoform X1	nova1 si:ch211-222c22.9	Danio rerio (Zebrafish) (Brachydanio rerio)	444		axon guidance [GO:0007411]; mRNA splicing, via spliceosome [GO:0000398]; regulation of alternative mRNA splicing, via spliceosome [GO:0000381]	cytoplasm [GO:0005737]; nucleus [GO:0005634]	mRNA binding [GO:0003729]		Nucleus {ECO:0000256|ARBA:ARBA00004123}.
tr|A5PMG3|A5PMG3_DANRE	9760000	3	3.61649e-05				0	E7FFT5_DANRE	E7FFT5	unreviewed	E7FFT5_DANRE	High mobility group nucleosome-binding domain 6	hmgn6 fb06f03 fb55f05 si:dkeyp-86f7.3 wu:fb55f05	Danio rerio (Zebrafish) (Brachydanio rerio)	93		chromatin organization [GO:0006325]	chromatin [GO:0000785]; nucleus [GO:0005634]	chromatin binding [GO:0003682]; nucleosomal DNA binding [GO:0031492]		Nucleus {ECO:0000256|ARBA:ARBA00004123}.
tr|Q6PBH6|Q6PBH6_DANRE	9710000	3	3.59797e-05	6110000	3	2.7747e-05	0.629248	F1Q890_DANRE	F1Q890	unreviewed	F1Q890_DANRE	Plasminogen (EC 3.4.21.7)	plg wu:fb70e09	Danio rerio (Zebrafish) (Brachydanio rerio)	818	FUNCTION: Plasmin dissolves the fibrin of blood clots and acts as a proteolytic factor in a variety of other processes including embryonic development, tissue remodeling, tumor invasion, and inflammation. In ovulation, weakens the walls of the Graafian follicle. It activates the urokinase-type plasminogen activator, collagenases and several complement zymogens, such as C1 and C5. Cleavage of fibr…	blood coagulation [GO:0007596]; fibrinolysis [GO:0042730]; proteolysis [GO:0006508]; tissue remodeling [GO:0048771]	extracellular space [GO:0005615]	endopeptidase activity [GO:0004175]; serine-type endopeptidase activity [GO:0004252]; signaling receptor binding [GO:0005102]		Secreted {ECO:0000256|ARBA:ARBA00004613, ECO:0000256|PIRNR:PIRNR001150}.		SIGNAL 1..23; /evidence="ECO:0000256|SAM:SignalP"
tr|Q6PUQ3|Q6PUQ3_DANRE	9680000	3	3.58685e-05	1089000	2	4.94541e-06	0.1125	A0A0R4IVC0_DANRE	A0A0R4IVC0	unreviewed	A0A0R4IVC0_DANRE	Heterogeneous nuclear ribonucleoprotein L2	hnrnpl2 fb53f10 fp61c04 hnrnpl hnrpl wu:fb53f10 wu:fp61c04 zgc:66175	Danio rerio (Zebrafish) (Brachydanio rerio)	499		mRNA processing [GO:0006397]; regulation of RNA splicing [GO:0043484]; regulation of skeletal muscle fiber development [GO:0048742]	nucleus [GO:0005634]; ribonucleoprotein complex [GO:1990904]	mRNA binding [GO:0003729]
tr|A7YT47|A7YT47_DANRE	9634000	8	3.56981e-05	6140000	5	2.78832e-05	0.637326	A0A8M2BKU1_DANRE	A0A8M2BKU1	unreviewed	A0A8M2BKU1_DANRE	Tubulin beta chain	tubb5	Danio rerio (Zebrafish) (Brachydanio rerio)	443	FUNCTION: Tubulin is the major constituent of microtubules, a cylinder consisting of laterally associated linear protofilaments composed of alpha- and beta-tubulin heterodimers. Microtubules grow by the addition of GTP-tubulin dimers to the microtubule end, where a stabilizing cap forms. Below the cap, tubulin dimers are in GDP-bound state, owing to GTPase activity of alpha-tubulin. {ECO:0000256|…	fin regeneration [GO:0031101]; microtubule cytoskeleton organization [GO:0000226]; mitotic cell cycle [GO:0000278]	cytoplasm [GO:0005737]; cytoskeleton [GO:0005856]; microtubule [GO:0005874]	GTP binding [GO:0005525]; GTPase activity [GO:0003924]; structural constituent of cytoskeleton [GO:0005200]; structural molecule activity [GO:0005198]		Cytoplasm, cytoskeleton {ECO:0000256|ARBA:ARBA00004245}.
tr|Q6DRK5|Q6DRK5_DANRE	9628000	7	3.56758e-05	8100000	5	3.67841e-05	0.841296	Q7T1B0_DANRE	Q7T1B0	unreviewed	Q7T1B0_DANRE	Embryonic globin beta e2 (Hemoglobin beta embryonic-2)	hbbe2	Danio rerio (Zebrafish) (Brachydanio rerio)	147		cellular oxidant detoxification [GO:0098869]; hydrogen peroxide catabolic process [GO:0042744]	haptoglobin-hemoglobin complex [GO:0031838]; hemoglobin complex [GO:0005833]	heme binding [GO:0020037]; metal ion binding [GO:0046872]; organic acid binding [GO:0043177]; oxygen binding [GO:0019825]; oxygen carrier activity [GO:0005344]
tr|Q7ZW20|Q7ZW20_DANRE	9607000	3	3.5598e-05	7349000	2	3.33736e-05	0.764963	A0A0R4ILA8_DANRE	A0A0R4ILA8	unreviewed	A0A0R4ILA8_DANRE	26S proteasome regulatory subunit 6A isoform X1 (Proteasome 26S subunit, ATPase 3)	psmc3 wu:fb39a02 zgc:86713	Danio rerio (Zebrafish) (Brachydanio rerio)	427		lens development in camera-type eye [GO:0002088]; proteasome-mediated ubiquitin-dependent protein catabolic process [GO:0043161]; semicircular canal fusion [GO:0060879]	cytoplasm [GO:0005737]; nucleus [GO:0005634]; proteasome regulatory particle, base subcomplex [GO:0008540]	ATP binding [GO:0005524]; ATP hydrolysis activity [GO:0016887]; peptidase activity [GO:0008233]; proteasome-activating activity [GO:0036402]
tr|Q5RGK8|Q5RGK8_DANRE	9562000	8	3.54313e-05	13994000	12	6.35501e-05	1.4635	Q6NVI6_DANRE	Q6NVI6	unreviewed	Q6NVI6_DANRE	T-complex protein 1 subunit epsilon (CCT-epsilon)	cct5 CCT5 unm_tf212 wu:fb54h08	Danio rerio (Zebrafish) (Brachydanio rerio)	541	FUNCTION: Component of the chaperonin-containing T-complex (TRiC), a molecular chaperone complex that assists the folding of proteins upon ATP hydrolysis. The TRiC complex mediates the folding of WRAP53/TCAB1, thereby regulating telomere maintenance. As part of the TRiC complex may play a role in the assembly of BBSome, a complex involved in ciliogenesis regulating transports vesicles to the cili…	protein folding [GO:0006457]; retina layer formation [GO:0010842]; skeletal muscle thin filament assembly [GO:0030240]	chaperonin-containing T-complex [GO:0005832]	ATP binding [GO:0005524]; ATP hydrolysis activity [GO:0016887]; ATP-dependent protein folding chaperone [GO:0140662]; unfolded protein binding [GO:0051082]		Cytoplasm {ECO:0000256|ARBA:ARBA00004496}.
tr|Q7ZUP5|Q7ZUP5_DANRE	9552000	3	3.53942e-05	5193000	2	2.35827e-05	0.543656	RENT1_DANRE	F1RCY6	reviewed	RENT1_DANRE	Regulator of nonsense transcripts 1 (EC 3.6.4.-) (ATP-dependent helicase RENT1) (Nonsense mRNA reducing factor 1) (NORF1) (Up-frameshift suppressor 1 homolog)	upf1 rent1	Danio rerio (Zebrafish) (Brachydanio rerio)	1100	FUNCTION: RNA-dependent helicase and ATPase required for nonsense-mediated decay (NMD) of mRNAs containing premature stop codons. Is recruited to mRNAs upon translation termination and undergoes a cycle of phosphorylation and dephosphorylation; its phosphorylation appears to be a key step in NMD. The formation of an upf1-upf2-upf3 surveillance complex is believed to activate NMD. {ECO:0000250|Uni…	chordate embryonic development [GO:0043009]; nuclear-transcribed mRNA catabolic process [GO:0000956]; nuclear-transcribed mRNA catabolic process, nonsense-mediated decay [GO:0000184]; positive regulation of nuclear-transcribed mRNA catabolic process, nonsense-mediated decay [GO:2000624]; regulation of gene expression [GO:0010468]; T cell differentiation in thymus [GO:0033077]	cytoplasm [GO:0005737]; nucleus [GO:0005634]; P-body [GO:0000932]; perinuclear region of cytoplasm [GO:0048471]	ATP binding [GO:0005524]; DNA binding [GO:0003677]; hydrolase activity [GO:0016787]; RNA binding [GO:0003723]; RNA helicase activity [GO:0003724]; zinc ion binding [GO:0008270]		Cytoplasm {ECO:0000250|UniProtKB:Q9EPU0}. Cytoplasm, P-body {ECO:0000250|UniProtKB:Q92900}. Nucleus {ECO:0000250|UniProtKB:Q92900}. Cytoplasm, perinuclear region {ECO:0000250|UniProtKB:Q9EPU0}.
tr|A0A0R4IKE0|A0A0R4IKE0_DANRE	9530000	2	3.53127e-05	18400000	2	8.35588e-05	1.93075	F1Q5Q3_DANRE	F1Q5Q3	unreviewed	F1Q5Q3_DANRE	SERPINE1 mRNA-binding protein 1 isoform X1 (SERPINE1 mRNA-binding protein 1a)	serbp1a hm:zeh0245 PAI-RBP1 serbp1 wu:fa12d05 wu:fb36e07 wu:fc16f12 wu:fj13e12 zgc:55489	Danio rerio (Zebrafish) (Brachydanio rerio)	392		regulation of translation [GO:0006417]	cytoplasm [GO:0005737]; nucleus [GO:0005634]	mRNA 3'-UTR binding [GO:0003730]
tr|E9QG20|E9QG20_DANRE	9475000	5	3.51089e-05	3096000	3	1.40597e-05	0.326755	CISY_DANRE	Q7ZVY5	reviewed	CISY_DANRE	Citrate synthase, mitochondrial (EC 2.3.3.1) (Citrate (Si)-synthase)	cs zgc:55507	Danio rerio (Zebrafish) (Brachydanio rerio)	468	FUNCTION: Key enzyme of the Krebs tricarboxylic acid cycle which catalyzes the synthesis of citrate from acetyl coenzyme A and oxaloacetate. {ECO:0000305}.	carbohydrate metabolic process [GO:0005975]; citrate metabolic process [GO:0006101]; response to activity [GO:0014823]; tricarboxylic acid cycle [GO:0006099]	mitochondrial matrix [GO:0005759]	citrate (Si)-synthase activity [GO:0004108]; identical protein binding [GO:0042802]		Mitochondrion matrix {ECO:0000250|UniProtKB:P00889}.
tr|Q642I9|Q642I9_DANRE	9380000	2	3.47569e-05	1610000	1	7.3114e-06	0.171642	A0A8M1P758_DANRE	A0A8M1P758	unreviewed	A0A8M1P758_DANRE	Nucleolar protein 5A	nop56 nol5a	Danio rerio (Zebrafish) (Brachydanio rerio)	366	FUNCTION: Involved in the early to middle stages of 60S ribosomal subunit biogenesis. Core component of box C/D small nucleolar ribonucleoprotein (snoRNP) particles. Required for the biogenesis of box C/D snoRNAs such U3, U8 and U14 snoRNAs. Part of the small subunit (SSU) processome, first precursor of the small eukaryotic ribosomal subunit. During the assembly of the SSU processome in the nucle…	central nervous system formation [GO:0021556]; cerebellum development [GO:0021549]; heart development [GO:0007507]; regulation of motor neuron axon guidance [GO:1905812]; regulation of neuromuscular junction development [GO:1904396]; rRNA processing [GO:0006364]; swimming behavior [GO:0036269]; thigmotaxis [GO:0001966]	box C/D methylation guide snoRNP complex [GO:0031428]; small-subunit processome [GO:0032040]	snoRNA binding [GO:0030515]
tr|A0AB13A3L2|A0AB13A3L2_DANRE	9375000	8	3.47384e-05	1327000	2	6.02623e-06	0.141547	F1QRP8_DANRE	F1QRP8	unreviewed	F1QRP8_DANRE	Aspartyl aminopeptidase (EC 3.4.11.21)	dnpep zgc:55944	Danio rerio (Zebrafish) (Brachydanio rerio)	474		proteolysis [GO:0006508]	cytoplasm [GO:0005737]	aminopeptidase activity [GO:0004177]; metallopeptidase activity [GO:0008237]; zinc ion binding [GO:0008270]
tr|E7EXT3|E7EXT3_DANRE	9372000	5	3.47272e-05	2625000	2	1.19208e-05	0.28009	A0JMJ1_DANRE	A0JMJ1	unreviewed	A0JMJ1_DANRE	Scinderin like a	scinla cb499 fb94b12 fc04g09 gsn gsnl1 sb:cb499 wu:fc04g09	Danio rerio (Zebrafish) (Brachydanio rerio)	720		actin filament severing [GO:0051014]; actin polymerization or depolymerization [GO:0008154]; barbed-end actin filament capping [GO:0051016]; brain development [GO:0007420]; cell projection assembly [GO:0030031]; central nervous system development [GO:0007417]; dorsal/ventral pattern formation [GO:0009953]; eye development [GO:0001654]	actin cytoskeleton [GO:0015629]; cytoplasm [GO:0005737]; extracellular space [GO:0005615]	actin filament binding [GO:0051015]; phosphatidylinositol-4,5-bisphosphate binding [GO:0005546]
tr|A0A0R4IC33|A0A0R4IC33_DANRE	9371000	3	3.47235e-05	5470000	2	2.48406e-05	0.583716	Q66HV5_DANRE	Q66HV5	unreviewed	Q66HV5_DANRE	Zgc:92481 (von Willebrand factor A domain-containing protein 5A)	vwa5a wu:fb17g06 zgc:92481	Danio rerio (Zebrafish) (Brachydanio rerio)	804
[truncated: 2,400 more rows]
